# Supplementary material for: 4,4′-Methylenebis{N-[(E)-quinolin-2-yl­methylidene]aniline}
Source: Acta Crystallogr Sect E Struct Rep Online. 2011 May 7;67(Pt 6):o1318. doi: 10.1107/S1600536811016011 (PMC3120396; doi:10.1107/S1600536811016011)
Supplement: Supplementary file 1 [file e-67-o1318-sup1.cif]

##############################################################################
#                                                                            #
# This CIF contains the data in a paper accepted for publication in          #
# Acta Crystallographica Section E. It conforms to the requirements of       #
# Notes for Authors for Acta Crystallographica Section E, and has been       #
# peer reviewed under the auspices of the IUCr Commission on Journals.       #
#                                                                            #
# Full details of the Crystallographic Information File format               #
# are given in the paper "The Crystallographic Information File (CIF):       #
# a New Standard Archive File for Crystallography" by S. R. Hall, F. H.      #
# Allen and I. D. Brown [Acta Cryst. (1991), A47, 655-685].                  #
#                                                                            #
# The current version of the core CIF dictionary is obtainable from          #
# ftp://ftp.iucr.org/pub/cif_core.dic.                                       #
#                                                                            #
# Software is freely available for graphical display of the structure(s)     #
# in this CIF. For information consult the CIF software page                 #
# http://www.iucr.org/resources/cif/software.                                #
#                                                                            #
# This file may be used for bona fide research purposes within the           #
# scientific community so long as proper attribution is given to the journal # 
# article from which it was obtained.                                        #
#                                                                            #
##############################################################################
data_I
_audit_creation_method     'WinGX routine CIF_UPDATE'
_audit_conform_dict_name     cif_core.dic
_audit_conform_dict_version     2.3
_chemical_name_systematic
;
4,4'-Methylenebis{<i>N</i>-[(<i>E</i>)-quinolin-2-ylmethylidene]aniline}
;
_chemical_formula_moiety     'C33 H24 N4'
_chemical_formula_sum     'C33 H24 N4'
_chemical_formula_iupac     'C33 H24 N4'
_chemical_formula_weight     476.56
_chemical_melting_point     472
_space_group_crystal_system     triclinic
_space_group_name_H-M_alt     'P 1'
_space_group_name_Hall     'P 1'
loop_
    _space_group_symop_operation_xyz
    'x, y, z'
_cell_length_a     4.6051(2)
_cell_length_b     6.0189(2)
_cell_length_c     22.2172(8)
_cell_angle_alpha     88.393(2)
_cell_angle_beta     88.521(2)
_cell_angle_gamma     78.044(2)
_cell_volume     602.09(4)
_cell_formula_units_Z     1
_cell_measurement_reflns_used     3977
_cell_measurement_theta_min     2.75
_cell_measurement_theta_max     27.4
_cell_measurement_temperature     293(2)
_exptl_crystal_description     plate
_exptl_crystal_colour     white
_exptl_crystal_size_max     0.10
_exptl_crystal_size_mid     0.07
_exptl_crystal_size_min     0.02
_exptl_crystal_density_diffrn     1.314
_exptl_crystal_density_method     'not measured'
_exptl_crystal_F_000     250
_exptl_absorpt_coefficient_mu     0.079
_exptl_absorpt_correction_type     none
_exptl_special_details
;
;
_diffrn_ambient_temperature     293(2)
_diffrn_radiation_type     MoK\a
_diffrn_radiation_wavelength     0.71073
_diffrn_radiation_monochromator     graphite
_diffrn_measurement_device_type     'Bruker APEXII'
_diffrn_measurement_method     'CCD rotation images, thick slices'
_diffrn_reflns_number     9094
_diffrn_reflns_av_R_equivalents     0.0252
_diffrn_reflns_theta_min     3.46
_diffrn_reflns_theta_max     27.44
_diffrn_reflns_theta_full     27.44
_diffrn_measured_fraction_theta_max     0.991
_diffrn_measured_fraction_theta_full     0.991
_diffrn_reflns_limit_h_min     -5
_diffrn_reflns_limit_h_max     5
_diffrn_reflns_limit_k_min     -7
_diffrn_reflns_limit_k_max     7
_diffrn_reflns_limit_l_min     -28
_diffrn_reflns_limit_l_max     28
_refine_special_details
;
Refinement of <i>F</i>^2^ against ALL reflections. The weighted <i>R</i>-factor
<i>wR</i> and goodness of fit <i>S</i> are based on <i>F</i>^2^, conventional
<i>R</i>-factors <i>R</i> are based on <i>F</i>, with <i>F</i> set to zero for
negative <i>F</i>^2^. The threshold expression of <i>F</i>^2^ >
\s(<i>F</i>^2^) is used only for calculating <i>R</i>-factors(gt) <i>etc</i>.
and is not relevant to the choice of reflections for refinement.
<i>R</i>-factors based on <i>F</i>^2^ are statistically about twice as large
as those based on <i>F</i>, and <i>R</i>- factors based on ALL data will be
even larger.
;
_reflns_number_total     2707
_reflns_number_gt     2415
_reflns_threshold_expression     I>2\s(I)
_refine_ls_structure_factor_coef     Fsqd
_refine_ls_matrix_type     full
_refine_ls_R_factor_all     0.0407
_refine_ls_R_factor_gt     0.0348
_refine_ls_wR_factor_gt     0.0833
_refine_ls_wR_factor_ref     0.0867
_refine_ls_goodness_of_fit_ref     1.098
_refine_ls_restrained_S_all     1.098
_refine_ls_number_reflns     2707
_refine_ls_number_parameters     335
_refine_ls_number_restraints     3
_refine_ls_hydrogen_treatment     constr
_refine_ls_weighting_scheme     calc
_refine_ls_weighting_details
              'w=1/[\s^2^(Fo^2^)+(0.0373P)^2^+0.1098P] where P=(Fo^2^+2Fc^2^)/3'
_atom_sites_solution_hydrogens     geom
_atom_sites_solution_primary     direct
_atom_sites_solution_secondary     difmap
_refine_ls_shift/su_max     0.001
_refine_ls_shift/su_mean     0
_refine_diff_density_max     0.205
_refine_diff_density_min     -0.161
_refine_ls_extinction_method     none
_refine_ls_abs_structure_Flack     ?
loop_
    _atom_type_symbol
    _atom_type_description
    _atom_type_scat_dispersion_real
    _atom_type_scat_dispersion_imag
    _atom_type_scat_source
    C C 0.0033 0 'International Tables Vol C Tables 4.2.6.8 and 6.1.1.4'
    H H 0 0 'International Tables Vol C Tables 4.2.6.8 and 6.1.1.4'
    N N 0.0061 0 'International Tables Vol C Tables 4.2.6.8 and 6.1.1.4'
_computing_data_collection     'APEX2 (Bruker, 2002)'
_computing_cell_refinement     'SAINT (Bruker, 2002)'
_computing_data_reduction     'SAINT (Bruker, 2002)'
_computing_structure_solution     'SHELXS97 (Sheldrick, 2008)'
_computing_structure_refinement     'SHELXL97 (Sheldrick, 2008)'
_computing_molecular_graphics     'ORTEP-3 for Windows (Farrugia, 1997)'
_computing_publication_material     'WinGX (Farrugia, 1999)'
loop_
    _atom_site_type_symbol
    _atom_site_label
    _atom_site_fract_x
    _atom_site_fract_y
    _atom_site_fract_z
    _atom_site_U_iso_or_equiv
    _atom_site_adp_type
    _atom_site_calc_flag
    _atom_site_refinement_flags
    _atom_site_occupancy
    _atom_site_symmetry_multiplicity
    _atom_site_disorder_assembly
    _atom_site_disorder_group
    N N1 0.6501(4) 0.5318(3) 0.77370(8) 0.0237(4) Uani d . 1 1 . .
    N N2 1.0442(4) 0.6798(3) 0.89610(8) 0.0238(4) Uani d . 1 1 . .
    N N4 1.0206(4) -0.2145(3) 1.38522(9) 0.0268(4) Uani d . 1 1 . .
    C C5 0.2926(5) 0.8583(4) 0.73373(10) 0.0253(5) Uani d . 1 1 . .
    C C10 0.9472(5) 0.5623(4) 0.85769(10) 0.0247(5) Uani d . 1 1 . .
    H H10 1.0207 0.4063 0.8569 0.03 Uiso calc R 1 1 . .
    C C24 1.3130(5) -0.1462(4) 1.29921(10) 0.0278(5) Uani d . 1 1 . .
    H H24 1.2005 0.0007 1.2957 0.033 Uiso calc R 1 1 . .
    C C17 1.9310(5) 0.3232(4) 1.07135(10) 0.0269(5) Uani d . 1 1 . .
    H H17A 1.9971 0.4504 1.0884 0.032 Uiso calc R 1 1 . .
    H H17B 2.1015 0.2279 1.052 0.032 Uiso calc R 1 1 . .
    N N3 1.5292(4) -0.2108(3) 1.26316(8) 0.0276(4) Uani d . 1 1 . .
    C C21 1.6114(5) -0.0656(4) 1.21714(10) 0.0253(5) Uani d . 1 1 . .
    C C29 0.9465(5) -0.3569(4) 1.42954(10) 0.0248(5) Uani d . 1 1 . .
    C C9 0.7206(5) 0.6683(4) 0.81435(10) 0.0228(5) Uani d . 1 1 . .
    C C12 1.3477(5) 0.7218(4) 0.97880(10) 0.0258(5) Uani d . 1 1 . .
    H H12 1.2586 0.8754 0.9777 0.031 Uiso calc R 1 1 . .
    C C6 0.4393(5) 0.6264(4) 0.73269(10) 0.0228(5) Uani d . 1 1 . .
    C C11 1.2656(4) 0.5772(4) 0.93764(9) 0.0219(5) Uani d . 1 1 . .
    C C25 1.2375(5) -0.3021(4) 1.34684(10) 0.0258(5) Uani d . 1 1 . .
    C C16 1.4071(5) 0.3483(4) 0.93972(10) 0.0251(5) Uani d . 1 1 . .
    H H16 1.3565 0.2488 0.9125 0.03 Uiso calc R 1 1 . .
    C C28 1.0849(5) -0.5901(4) 1.43483(10) 0.0265(5) Uani d . 1 1 . .
    C C15 1.6231(5) 0.2676(4) 0.98216(10) 0.0250(5) Uani d . 1 1 . .
    H H15 1.7168 0.1151 0.9826 0.03 Uiso calc R 1 1 . .
    C C22 1.8462(5) -0.1645(4) 1.17962(10) 0.0272(5) Uani d . 1 1 . .
    H H22 1.9367 -0.3162 1.1859 0.033 Uiso calc R 1 1 . .
    C C4 0.0736(5) 0.9418(4) 0.69045(11) 0.0327(5) Uani d . 1 1 . .
    H H4 -0.0249 1.0932 0.6911 0.039 Uiso calc R 1 1 . .
    C C7 0.3754(5) 0.9952(4) 0.77817(10) 0.0296(5) Uani d . 1 1 . .
    H H7 0.2831 1.1476 0.7804 0.035 Uiso calc R 1 1 . .
    C C8 0.5909(5) 0.9030(4) 0.81772(10) 0.0267(5) Uani d . 1 1 . .
    H H8 0.6519 0.9923 0.8464 0.032 Uiso calc R 1 1 . .
    C C13 1.5611(5) 0.6402(4) 1.02157(10) 0.0262(5) Uani d . 1 1 . .
    H H13 1.611 0.7397 1.0489 0.031 Uiso calc R 1 1 . .
    C C33 0.9868(5) -0.7265(4) 1.48092(11) 0.0309(5) Uani d . 1 1 . .
    H H33 1.0742 -0.88 1.4843 0.037 Uiso calc R 1 1 . .
    C C32 0.7644(6) -0.6344(4) 1.52053(11) 0.0340(6) Uani d . 1 1 . .
    H H32 0.702 -0.7254 1.5506 0.041 Uiso calc R 1 1 . .
    C C30 0.7182(5) -0.2664(4) 1.47154(11) 0.0301(5) Uani d . 1 1 . .
    H H30 0.6277 -0.1134 1.4689 0.036 Uiso calc R 1 1 . .
    C C1 0.3662(5) 0.4863(4) 0.68751(10) 0.0272(5) Uani d . 1 1 . .
    H H1 0.4637 0.3349 0.6857 0.033 Uiso calc R 1 1 . .
    C C14 1.7009(5) 0.4130(4) 1.02415(10) 0.0237(5) Uani d . 1 1 . .
    C C19 1.5822(5) 0.2860(4) 1.15999(10) 0.0273(5) Uani d . 1 1 . .
    H H19 1.4927 0.438 1.1537 0.033 Uiso calc R 1 1 . .
    C C23 1.9483(5) -0.0403(4) 1.13279(11) 0.0286(5) Uani d . 1 1 . .
    H H23 2.1062 -0.1098 1.1083 0.034 Uiso calc R 1 1 . .
    C C3 0.0056(5) 0.8029(5) 0.64793(12) 0.0359(6) Uani d . 1 1 . .
    H H3 -0.1385 0.8601 0.6198 0.043 Uiso calc R 1 1 . .
    C C2 0.1522(5) 0.5731(4) 0.64641(11) 0.0322(5) Uani d . 1 1 . .
    H H2 0.1037 0.4795 0.6173 0.039 Uiso calc R 1 1 . .
    C C18 1.8167(5) 0.1865(4) 1.12220(10) 0.0240(5) Uani d . 1 1 . .
    C C27 1.3166(5) -0.6745(4) 1.39298(10) 0.0304(5) Uani d . 1 1 . .
    H H27 1.4141 -0.826 1.3951 0.036 Uiso calc R 1 1 . .
    C C26 1.3957(5) -0.5313(4) 1.34953(10) 0.0287(5) Uani d . 1 1 . .
    H H26 1.5499 -0.583 1.3223 0.034 Uiso calc R 1 1 . .
    C C20 1.4791(5) 0.1629(4) 1.20683(10) 0.0276(5) Uani d . 1 1 . .
    H H20 1.3218 0.2326 1.2314 0.033 Uiso calc R 1 1 . .
    C C31 0.6299(5) -0.4020(4) 1.51582(11) 0.0333(5) Uani d . 1 1 . .
    H H31 0.4799 -0.3404 1.543 0.04 Uiso calc R 1 1 . .
loop_
    _atom_site_aniso_label
    _atom_site_aniso_U_11
    _atom_site_aniso_U_22
    _atom_site_aniso_U_33
    _atom_site_aniso_U_12
    _atom_site_aniso_U_13
    _atom_site_aniso_U_23
    N1 0.0219(9) 0.0260(9) 0.0232(9) -0.0050(8) 0.0006(7) -0.0012(7)
    N2 0.0213(9) 0.0274(10) 0.0233(9) -0.0064(8) 0.0020(7) -0.0009(7)
    N4 0.0286(10) 0.0285(10) 0.0242(10) -0.0084(8) -0.0018(8) 0.0014(8)
    C5 0.0194(11) 0.0292(12) 0.0257(11) -0.0026(9) 0.0053(9) 0.0032(9)
    C10 0.0232(11) 0.0251(11) 0.0245(11) -0.0025(9) 0.0016(9) -0.0010(9)
    C24 0.0323(13) 0.0281(11) 0.0241(11) -0.0085(10) -0.0032(10) 0.0005(9)
    C17 0.0204(11) 0.0363(13) 0.0259(11) -0.0107(10) -0.0012(9) 0.0023(10)
    N3 0.0275(11) 0.0335(11) 0.0222(10) -0.0072(9) -0.0013(8) 0.0007(8)
    C21 0.0258(12) 0.0319(12) 0.0203(11) -0.0097(10) -0.0038(9) -0.0018(9)
    C29 0.0239(11) 0.0304(12) 0.0217(11) -0.0090(9) -0.0054(9) 0.0014(9)
    C9 0.0195(11) 0.0278(12) 0.0210(10) -0.0051(9) 0.0048(9) 0.0007(9)
    C12 0.0229(11) 0.0246(11) 0.0301(12) -0.0055(9) 0.0025(9) -0.0042(9)
    C6 0.0185(11) 0.0269(12) 0.0230(11) -0.0056(9) 0.0055(8) 0.0025(9)
    C11 0.0196(11) 0.0276(12) 0.0196(10) -0.0079(9) 0.0028(8) -0.0010(9)
    C25 0.0299(12) 0.0303(12) 0.0195(10) -0.0109(10) -0.0045(9) 0.0002(9)
    C16 0.0258(12) 0.0281(12) 0.0225(11) -0.0074(9) 0.0016(9) -0.0052(9)
    C28 0.0286(12) 0.0291(12) 0.0240(11) -0.0101(9) -0.0066(9) 0.0000(9)
    C15 0.0222(11) 0.0259(11) 0.0265(11) -0.0038(9) 0.0006(9) -0.0007(9)
    C22 0.0261(12) 0.0281(12) 0.0265(12) -0.0036(9) -0.0007(10) -0.0017(9)
    C4 0.0241(12) 0.0336(13) 0.0367(13) 0.0010(10) 0.0018(10) 0.0072(10)
    C7 0.0297(13) 0.0248(12) 0.0313(12) 0.0001(10) 0.0067(10) -0.0004(9)
    C8 0.0301(12) 0.0265(11) 0.0229(11) -0.0043(9) 0.0038(9) -0.0046(9)
    C13 0.0238(11) 0.0331(13) 0.0239(11) -0.0105(10) 0.0005(9) -0.0055(9)
    C33 0.0335(14) 0.0297(12) 0.0311(13) -0.0101(11) -0.0069(10) 0.0057(10)
    C32 0.0382(14) 0.0379(13) 0.0296(12) -0.0175(11) -0.0027(10) 0.0092(10)
    C30 0.0290(12) 0.0337(12) 0.0283(11) -0.0075(10) -0.0024(9) 0.0005(9)
    C1 0.0253(11) 0.0307(12) 0.0259(11) -0.0072(9) 0.0015(9) 0.0008(9)
    C14 0.0170(10) 0.0346(13) 0.0210(10) -0.0094(9) 0.0046(8) 0.0017(9)
    C19 0.0260(12) 0.0300(12) 0.0258(11) -0.0060(9) -0.0024(9) 0.0015(9)
    C23 0.0233(11) 0.0365(13) 0.0263(11) -0.0063(10) 0.0040(9) -0.0075(10)
    C3 0.0251(12) 0.0507(16) 0.0315(12) -0.0080(11) -0.0064(10) 0.0125(11)
    C2 0.0289(12) 0.0443(14) 0.0262(12) -0.0145(11) -0.0013(9) 0.0013(10)
    C18 0.0175(10) 0.0363(12) 0.0201(10) -0.0098(9) -0.0032(8) -0.0013(9)
    C27 0.0349(13) 0.0259(11) 0.0294(12) -0.0033(10) -0.0062(10) -0.0006(9)
    C26 0.0315(12) 0.0321(12) 0.0218(10) -0.0049(10) -0.0005(9) -0.0030(9)
    C20 0.0240(11) 0.0347(12) 0.0233(11) -0.0043(9) 0.0020(9) -0.0021(9)
    C31 0.0302(13) 0.0433(14) 0.0283(12) -0.0124(11) 0.0005(10) -0.0003(10)
_geom_special_details
;
All e.s.d.'s (except the e.s.d. in the dihedral angle between two l.s. planes)
are estimated using the full covariance matrix. The cell e.s.d.'s are taken
into account individually in the estimation of e.s.d.'s in distances, angles
and torsion angles; correlations between e.s.d.'s in cell parameters are only
used when they are defined by crystal symmetry. An approximate (isotropic)
treatment of cell e.s.d.'s is used for estimating e.s.d.'s involving l.s.
planes.
;
loop_
    _geom_bond_atom_site_label_1
    _geom_bond_atom_site_label_2
    _geom_bond_site_symmetry_2
    _geom_bond_distance
    _geom_bond_publ_flag
    N1 C9 . 1.328(3) ?
    N1 C6 . 1.373(3) ?
    N2 C10 . 1.270(3) ?
    N2 C11 . 1.424(3) ?
    N4 C25 . 1.329(3) ?
    N4 C29 . 1.370(3) ?
    C5 C7 . 1.412(3) ?
    C5 C4 . 1.417(3) ?
    C5 C6 . 1.420(3) ?
    C10 C9 . 1.471(3) ?
    C10 H10 . 0.93 ?
    C24 N3 . 1.265(3) ?
    C24 C25 . 1.477(3) ?
    C24 H24 . 0.93 ?
    C17 C14 . 1.517(3) ?
    C17 C18 . 1.526(3) ?
    C17 H17A . 0.97 ?
    C17 H17B . 0.97 ?
    N3 C21 . 1.421(3) ?
    C21 C22 . 1.390(3) ?
    C21 C20 . 1.399(3) ?
    C29 C30 . 1.419(3) ?
    C29 C28 . 1.419(3) ?
    C9 C8 . 1.418(3) ?
    C12 C13 . 1.390(3) ?
    C12 C11 . 1.392(3) ?
    C12 H12 . 0.93 ?
    C6 C1 . 1.419(3) ?
    C11 C16 . 1.397(3) ?
    C25 C26 . 1.421(3) ?
    C16 C15 . 1.392(3) ?
    C16 H16 . 0.93 ?
    C28 C27 . 1.418(3) ?
    C28 C33 . 1.418(3) ?
    C15 C14 . 1.399(3) ?
    C15 H15 . 0.93 ?
    C22 C23 . 1.393(3) ?
    C22 H22 . 0.93 ?
    C4 C3 . 1.363(4) ?
    C4 H4 . 0.93 ?
    C7 C8 . 1.362(3) ?
    C7 H7 . 0.93 ?
    C8 H8 . 0.93 ?
    C13 C14 . 1.386(3) ?
    C13 H13 . 0.93 ?
    C33 C32 . 1.370(4) ?
    C33 H33 . 0.93 ?
    C32 C31 . 1.409(4) ?
    C32 H32 . 0.93 ?
    C30 C31 . 1.368(3) ?
    C30 H30 . 0.93 ?
    C1 C2 . 1.373(3) ?
    C1 H1 . 0.93 ?
    C19 C20 . 1.391(3) ?
    C19 C18 . 1.394(3) ?
    C19 H19 . 0.93 ?
    C23 C18 . 1.390(3) ?
    C23 H23 . 0.93 ?
    C3 C2 . 1.408(4) ?
    C3 H3 . 0.93 ?
    C2 H2 . 0.93 ?
    C27 C26 . 1.368(3) ?
    C27 H27 . 0.93 ?
    C26 H26 . 0.93 ?
    C20 H20 . 0.93 ?
    C31 H31 . 0.93 ?
loop_
    _geom_angle_atom_site_label_1
    _geom_angle_atom_site_label_2
    _geom_angle_atom_site_label_3
    _geom_angle_site_symmetry_1
    _geom_angle_site_symmetry_3
    _geom_angle
    _geom_angle_publ_flag
    C9 N1 C6 . . 117.22(19) ?
    C10 N2 C11 . . 121.13(17) ?
    C25 N4 C29 . . 117.13(19) ?
    C7 C5 C4 . . 123.2(2) ?
    C7 C5 C6 . . 117.7(2) ?
    C4 C5 C6 . . 119.1(2) ?
    N2 C10 C9 . . 121.21(18) ?
    N2 C10 H10 . . 119.4 ?
    C9 C10 H10 . . 119.4 ?
    N3 C24 C25 . . 120.6(2) ?
    N3 C24 H24 . . 119.7 ?
    C25 C24 H24 . . 119.7 ?
    C14 C17 C18 . . 113.55(17) ?
    C14 C17 H17A . . 108.9 ?
    C18 C17 H17A . . 108.9 ?
    C14 C17 H17B . . 108.9 ?
    C18 C17 H17B . . 108.9 ?
    H17A C17 H17B . . 107.7 ?
    C24 N3 C21 . . 122.4(2) ?
    C22 C21 C20 . . 118.4(2) ?
    C22 C21 N3 . . 115.5(2) ?
    C20 C21 N3 . . 126.1(2) ?
    N4 C29 C30 . . 118.1(2) ?
    N4 C29 C28 . . 123.1(2) ?
    C30 C29 C28 . . 118.8(2) ?
    N1 C9 C8 . . 124.0(2) ?
    N1 C9 C10 . . 116.01(18) ?
    C8 C9 C10 . . 120.03(18) ?
    C13 C12 C11 . . 121.0(2) ?
    C13 C12 H12 . . 119.5 ?
    C11 C12 H12 . . 119.5 ?
    N1 C6 C5 . . 122.56(19) ?
    N1 C6 C1 . . 118.5(2) ?
    C5 C6 C1 . . 118.9(2) ?
    C12 C11 C16 . . 118.22(19) ?
    C12 C11 N2 . . 115.96(19) ?
    C16 C11 N2 . . 125.81(18) ?
    N4 C25 C26 . . 124.0(2) ?
    N4 C25 C24 . . 116.30(19) ?
    C26 C25 C24 . . 119.7(2) ?
    C15 C16 C11 . . 120.7(2) ?
    C15 C16 H16 . . 119.7 ?
    C11 C16 H16 . . 119.7 ?
    C27 C28 C33 . . 123.3(2) ?
    C27 C28 C29 . . 117.5(2) ?
    C33 C28 C29 . . 119.2(2) ?
    C16 C15 C14 . . 120.9(2) ?
    C16 C15 H15 . . 119.6 ?
    C14 C15 H15 . . 119.6 ?
    C21 C22 C23 . . 121.1(2) ?
    C21 C22 H22 . . 119.4 ?
    C23 C22 H22 . . 119.4 ?
    C3 C4 C5 . . 120.8(2) ?
    C3 C4 H4 . . 119.6 ?
    C5 C4 H4 . . 119.6 ?
    C8 C7 C5 . . 119.7(2) ?
    C8 C7 H7 . . 120.1 ?
    C5 C7 H7 . . 120.1 ?
    C7 C8 C9 . . 118.8(2) ?
    C7 C8 H8 . . 120.6 ?
    C9 C8 H8 . . 120.6 ?
    C14 C13 C12 . . 121.1(2) ?
    C14 C13 H13 . . 119.4 ?
    C12 C13 H13 . . 119.4 ?
    C32 C33 C28 . . 120.6(2) ?
    C32 C33 H33 . . 119.7 ?
    C28 C33 H33 . . 119.7 ?
    C33 C32 C31 . . 120.2(2) ?
    C33 C32 H32 . . 119.9 ?
    C31 C32 H32 . . 119.9 ?
    C31 C30 C29 . . 120.7(2) ?
    C31 C30 H30 . . 119.7 ?
    C29 C30 H30 . . 119.7 ?
    C2 C1 C6 . . 120.3(2) ?
    C2 C1 H1 . . 119.8 ?
    C6 C1 H1 . . 119.8 ?
    C13 C14 C15 . . 118.2(2) ?
    C13 C14 C17 . . 121.1(2) ?
    C15 C14 C17 . . 120.7(2) ?
    C20 C19 C18 . . 121.4(2) ?
    C20 C19 H19 . . 119.3 ?
    C18 C19 H19 . . 119.3 ?
    C18 C23 C22 . . 120.7(2) ?
    C18 C23 H23 . . 119.7 ?
    C22 C23 H23 . . 119.7 ?
    C4 C3 C2 . . 120.4(2) ?
    C4 C3 H3 . . 119.8 ?
    C2 C3 H3 . . 119.8 ?
    C1 C2 C3 . . 120.5(2) ?
    C1 C2 H2 . . 119.7 ?
    C3 C2 H2 . . 119.7 ?
    C23 C18 C19 . . 118.2(2) ?
    C23 C18 C17 . . 120.7(2) ?
    C19 C18 C17 . . 121.1(2) ?
    C26 C27 C28 . . 119.5(2) ?
    C26 C27 H27 . . 120.2 ?
    C28 C27 H27 . . 120.2 ?
    C27 C26 C25 . . 118.7(2) ?
    C27 C26 H26 . . 120.6 ?
    C25 C26 H26 . . 120.6 ?
    C19 C20 C21 . . 120.2(2) ?
    C19 C20 H20 . . 119.9 ?
    C21 C20 H20 . . 119.9 ?
    C30 C31 C32 . . 120.5(2) ?
    C30 C31 H31 . . 119.7 ?
    C32 C31 H31 . . 119.7 ?
data_global
_journal_date_recd_electronic     2011-03-25
_journal_date_accepted     2011-04-27
_journal_name_full     'Acta Crystallographica, Section E'
_journal_year     2011
_journal_volume     67
_journal_issue      6
_journal_page_first     o1318
_journal_page_last     o1318
_journal_paper_category     QO
_journal_coeditor_code     FY2004
_publ_contact_author_name     'Daoud Djamel'
_publ_contact_author_address
;
Laboratoire d'\'Electrochimie des Mat\'eriaux Mol\'eculaires et Complexes
(LEMMC),
D\'epartement de g\'enie des proc\`edes facult\'e de technologie
Universit\'e FERHAT ABBAS -- SETIF, 19000, Alg\'erie.
;
_publ_contact_author_email     'daoudkamal88@yahoo.fr'
_publ_contact_author_fax     '00 213 36 92 51 33'
_publ_contact_author_phone     '00 213 662688933'
_publ_section_title
;
4,4'-Methylenebis{<i>N</i>-[(<i>E</i>)-quinolin-2-ylmethylidene]aniline}
;
loop_
    _publ_author_name
    _publ_author_footnote
    _publ_author_address
    'Djamel, Daoud' .
;
Laboratoire d'\'Electrochimie des Mat\'eriaux Mol\'eculaires et Complexes
(LEMMC)
D\'epartement de G\'enie des Proc\`edes Facult\'e de Technologie
Universit\'e Ferhat Abbas
Setif 19000
Algeria
;
    'Tahar, Douadi' .
;
Laboratoire d'\'Electrochimie des Mat\'eriaux Mol\'eculaires et Complexes
(LEMMC)
D\'epartement de G\'enie des Proc\`edes Facult\'e de Technologie
Universit\'e Ferhat Abbas
Setif 19000
Algeria
;
    'Djahida, Haffar' .
;
Laboratoire d'\'Electrochimie des Mat\'eriaux Mol\'eculaires et Complexes
(LEMMC)
D\'epartement de G\'enie des Proc\`edes Facult\'e de Technologie
Universit\'e Ferhat Abbas
Setif 19000
Algeria
;
    'Hanane, Hammani' .
;
Laboratoire d'\'Electrochimie des Mat\'eriaux Mol\'eculaires et Complexes
(LEMMC)
D\'epartement de G\'enie des Proc\`edes Facult\'e de Technologie
Universit\'e Ferhat Abbas
Setif 19000
Algeria
;
    'Salah, Chafaa' .
;
Laboratoire d'\'Electrochimie des Mat\'eriaux Mol\'eculaires et Complexes
(LEMMC)
D\'epartement de G\'enie des Proc\`edes Facult\'e de Technologie
Universit\'e Ferhat Abbas
Setif 19000
Algeria
;
