# Supplementary material for: 4,4′-Methylenebis{N-[(E)-quinolin-2-yl­methylidene]aniline}
Source: Acta Crystallogr Sect E Struct Rep Online. 2011 May 7;67(Pt 6):o1318. doi: 10.1107/S1600536811016011 (PMC3120396; doi:10.1107/S1600536811016011)
Supplement: Supplementary file 2 [file e-67-o1318-Isup2.hkl]

#
# h,k,l, Fc-squared, Fo-squared, sigma(Fo-squared) and status flag
#
data_I
_shelx_title ' import in P 1'
_shelx_refln_list_code          4
_shelx_F_calc_maximum       78.22
_exptl_crystal_F_000       250.00
_reflns_d_resolution_high  0.7713
 
loop_
 _symmetry_equiv_pos_as_xyz
 'x, y, z'
 
_cell_length_a     4.6051
_cell_length_b     6.0189
_cell_length_c    22.2172
_cell_angle_alpha  88.393
_cell_angle_beta   88.521
_cell_angle_gamma  78.044
 
_shelx_F_squared_multiplier     1.000
 
loop_
 _refln_index_h
 _refln_index_k
 _refln_index_l
 _refln_F_squared_calc
 _refln_F_squared_meas
 _refln_F_squared_sigma
 _refln_observed_status
   1   0   0      154.15      150.31      2.45 o
   2   0   0      157.24      148.99      1.98 o
   3   0   0      429.23      446.83      6.27 o
   4   0   0        7.42        8.24      0.41 o
   5   0   0        4.67        5.90      0.77 o
  -5   1   0        0.21       -0.59      0.59 o
  -4   1   0      122.11      123.09      2.33 o
  -3   1   0        2.72        3.92      0.27 o
  -2   1   0        7.31        6.53      0.28 o
  -1   1   0       50.74       47.10      1.27 o
   0   1   0     2104.11     2023.54     30.56 o
   1   1   0      224.42      226.55      1.93 o
   2   1   0      113.77      112.76      1.63 o
   3   1   0      210.47      235.24      3.49 o
   4   1   0       21.41       22.22      0.70 o
   5   1   0        8.89        9.33      0.92 o
  -5   2   0        0.94        1.85      0.83 o
  -4   2   0      204.59      200.65      6.31 o
  -3   2   0       48.16       48.20      1.22 o
  -2   2   0        2.19        2.30      0.32 o
  -1   2   0       57.96       59.83      1.45 o
   0   2   0      423.70      426.42      4.50 o
   1   2   0       41.84       40.58      0.60 o
   2   2   0       56.26       53.86      0.77 o
   3   2   0       18.07       19.08      0.47 o
   4   2   0       11.28       11.48      0.55 o
   5   2   0        5.51        6.03      0.76 o
  -4   3   0       47.26       44.76      1.75 o
  -3   3   0      210.82      207.80      4.78 o
  -2   3   0       23.63       22.47      0.94 o
  -1   3   0       31.44       38.83      0.95 o
   0   3   0      204.88      223.20      3.35 o
   1   3   0        1.54        0.84      0.22 o
   2   3   0       67.99       68.33      0.97 o
   3   3   0      111.28      122.16      1.93 o
   4   3   0        1.77        1.61      0.51 o
   5   3   0       57.00       59.25      1.91 o
  -4   4   0        6.22        7.73      1.48 o
  -3   4   0        6.72        6.51      1.31 o
  -2   4   0        0.51        0.14      0.45 o
  -1   4   0        2.05        1.49      0.34 o
   0   4   0       13.49       17.46      0.64 o
   1   4   0        5.32        6.30      0.37 o
   2   4   0       31.76       32.39      0.83 o
   3   4   0      190.99      197.62      3.29 o
   4   4   0        3.05        2.50      0.59 o
   5   4   0       21.01       22.48      2.64 o
  -3   5   0       20.15       23.68      1.44 o
  -2   5   0        2.81        1.27      1.21 o
  -1   5   0       11.93       10.47      0.57 o
   0   5   0        3.08        3.11      0.46 o
   1   5   0       10.77       11.83      0.53 o
   2   5   0       11.41       13.09      0.62 o
   3   5   0       39.77       39.44      1.22 o
   4   5   0        0.28       -0.37      0.58 o
   5   5   0        4.54        6.01      1.13 o
  -2   6   0        1.90        0.40      1.28 o
  -1   6   0        3.11        1.50      0.60 o
   0   6   0       13.51       13.04      0.74 o
   1   6   0       14.44       14.12      1.10 o
   2   6   0      405.41      403.33      6.31 o
   3   6   0        9.66       11.14      0.94 o
   4   6   0        0.60        1.94      0.88 o
  -1   7   0       45.16       56.72      3.61 o
   0   7   0        4.23        3.02      0.91 o
   1   7   0        5.70        6.75      0.98 o
   2   7   0        0.82        1.08      0.69 o
   3   7   0       20.84       19.51      1.53 o
  -3  -7   1       41.07       43.67      3.94 o
  -2  -7   1        0.39        0.45      0.82 o
  -1  -7   1        1.77        3.48      0.74 o
   0  -7   1       12.35       11.86      1.24 o
   1  -7   1       12.61       19.47      2.35 o
  -4  -6   1        0.62       -0.09      1.36 o
  -3  -6   1      291.99      308.10      8.23 o
  -2  -6   1        7.42        7.62      0.72 o
  -1  -6   1        7.68        8.46      0.76 o
   0  -6   1       12.70       11.29      0.71 o
   1  -6   1       30.54       23.50      1.38 o
   2  -6   1        4.90        3.80      1.49 o
  -5  -5   1        1.68        2.29      1.05 o
  -4  -5   1        1.91        1.41      0.60 o
  -3  -5   1       13.00       12.60      0.75 o
  -2  -5   1      230.48      236.18      3.43 o
  -1  -5   1        1.14        0.95      0.30 o
   0  -5   1        9.75        8.29      0.57 o
   1  -5   1       14.12       11.97      0.62 o
   2  -5   1        0.35        0.74      1.16 o
   3  -5   1        0.04        1.50      0.70 o
  -5  -4   1       23.09       24.53      1.49 o
  -4  -4   1        3.51        3.78      0.65 o
  -3  -4   1        9.94        9.44      0.60 o
  -2  -4   1       29.06       29.27      0.71 o
  -1  -4   1       10.04        8.89      0.71 o
   0  -4   1       41.05       43.88      1.21 o
   1  -4   1        3.41        2.49      0.37 o
   2  -4   1       23.67       23.05      1.12 o
   3  -4   1        1.04        0.20      0.58 o
   4  -4   1       91.67       96.82      2.98 o
  -5  -3   1        6.98        7.79      0.77 o
  -4  -3   1        4.80        3.79      0.57 o
  -3  -3   1      147.39      153.84      2.38 o
  -2  -3   1      410.79      414.26      4.47 o
  -1  -3   1       33.90       35.04      0.80 o
   0  -3   1      295.41      307.18      5.18 o
   1  -3   1      160.77      195.23      3.39 o
   2  -3   1        3.33        3.66      0.48 o
   3  -3   1      245.29      248.47      5.58 o
   4  -3   1        3.38        2.22      0.68 o
  -5  -2   1        0.38        0.84      0.59 o
  -4  -2   1        1.68        1.25      0.40 o
  -3  -2   1       12.62       14.10      0.42 o
  -2  -2   1       13.73       16.75      0.44 o
  -1  -2   1        5.18        4.44      0.18 o
   0  -2   1     1259.73     1262.36     17.90 o
   1  -2   1      278.78      302.61      5.25 o
   2  -2   1        3.29        2.71      0.26 o
   3  -2   1       12.85       15.67      1.13 o
   4  -2   1      335.83      323.17      9.16 o
   5  -2   1        1.16        1.12      0.85 o
  -5  -1   1        0.28       -0.12      0.38 o
  -4  -1   1        3.72        4.56      0.38 o
  -3  -1   1       55.54       63.03      1.15 o
  -2  -1   1       12.94       12.99      0.41 o
  -1  -1   1        1.02        1.15      0.11 o
   0  -1   1      591.22      556.82     10.50 o
   1  -1   1       11.47        9.68      0.28 o
   2  -1   1        7.52        5.92      0.25 o
   3  -1   1       19.83       20.22      0.57 o
   4  -1   1       17.05       18.49      0.69 o
   5  -1   1        6.41        7.04      0.94 o
  -4   0   1        5.67        5.86      0.37 o
  -3   0   1      125.14      141.27      2.89 o
  -2   0   1       85.71       90.76      1.72 o
  -1   0   1      869.72      872.03     41.41 o
   1   0   1      290.88      284.76      2.54 o
   2   0   1       38.70       35.98      0.69 o
   3   0   1      374.76      400.11      5.66 o
   4   0   1       55.65       60.61      1.43 o
   5   0   1        1.38        1.92      0.64 o
  -4   1   1      162.28      165.21      2.98 o
  -3   1   1       63.90       61.86      1.30 o
  -2   1   1       11.09       10.47      0.35 o
  -1   1   1      348.32      354.37      4.90 o
   0   1   1      913.74      874.23      9.02 o
   1   1   1      554.11      574.38      5.01 o
   2   1   1       76.09       71.44      0.86 o
   3   1   1       17.01       18.98      0.59 o
   4   1   1       42.01       45.33      1.25 o
   5   1   1        0.09       -0.15      0.47 o
  -5   2   1        1.82        1.34      0.80 o
  -4   2   1      215.03      215.66      4.90 o
  -3   2   1      138.96      142.33      3.40 o
  -2   2   1        2.78        2.72      0.21 o
  -1   2   1      389.84      412.20      5.70 o
   0   2   1      613.13      583.57      6.18 o
   1   2   1       61.05       59.88      0.91 o
   2   2   1        3.08        2.03      0.33 o
   3   2   1        2.03        2.12      0.23 o
   4   2   1        0.63        0.89      0.29 o
   5   2   1       14.06       16.09      1.03 o
  -4   3   1       28.03       27.42      1.40 o
  -3   3   1       34.88       36.04      1.43 o
  -2   3   1       48.90       51.12      1.50 o
  -1   3   1       15.06       19.49      0.62 o
   0   3   1      204.67      215.22      2.89 o
   1   3   1       38.10       34.13      0.62 o
   2   3   1       88.76       92.08      1.21 o
   3   3   1      311.05      307.99      3.84 o
   4   3   1        4.30        3.80      0.58 o
   5   3   1       61.91       62.37      1.83 o
  -4   4   1       39.07       46.47      2.79 o
  -3   4   1        5.29        4.49      0.73 o
  -2   4   1        3.74        2.30      0.91 o
  -1   4   1        6.15        4.17      0.55 o
   0   4   1        6.86        5.57      0.51 o
   1   4   1        8.81        7.29      0.55 o
   2   4   1       11.47       12.92      0.43 o
   3   4   1      111.51      117.80      1.98 o
   4   4   1        5.21        4.86      0.68 o
   5   4   1        0.48        0.96      0.77 o
  -3   5   1        4.55        6.48      0.95 o
  -2   5   1       26.21       23.28      2.06 o
  -1   5   1      114.66       94.72      1.81 o
   0   5   1        7.07        6.75      0.54 o
   1   5   1       23.26       23.43      0.90 o
   2   5   1      246.40      261.30      3.76 o
   3   5   1       43.27       43.93      1.13 o
   4   5   1        0.96        1.52      0.65 o
   5   5   1       11.37       11.66      1.57 o
  -2   6   1        0.44       -1.27      1.27 o
  -1   6   1       68.28       54.81      1.72 o
   0   6   1       35.51       32.72      1.10 o
   1   6   1        1.43        0.96      0.53 o
   2   6   1      178.56      185.21      3.38 o
   3   6   1        2.03        1.29      0.93 o
   4   6   1        1.46        1.08      0.84 o
  -1   7   1        1.03        1.65      1.42 o
   0   7   1        1.41        2.88      0.92 o
   1   7   1        2.19        3.99      0.78 o
   2   7   1        4.11        5.40      0.83 o
   3   7   1       28.58       31.66      2.06 o
  -3  -7   2       26.88       29.06      1.78 o
  -2  -7   2        4.96        4.64      0.83 o
  -1  -7   2        1.00        1.49      0.68 o
   0  -7   2        7.53        6.26      1.05 o
   1  -7   2       10.43       14.26      2.13 o
  -4  -6   2        0.65        0.27      0.79 o
  -3  -6   2      176.19      172.50      4.58 o
  -2  -6   2       12.97       14.24      0.88 o
  -1  -6   2       24.92       22.58      0.97 o
   0  -6   2       89.94       78.72      1.78 o
   1  -6   2       34.91       26.02      4.44 o
   2  -6   2        2.67        2.95      1.42 o
  -5  -5   2        9.00        9.16      1.18 o
  -4  -5   2        0.68        0.73      0.61 o
  -3  -5   2       61.17       60.54      1.53 o
  -2  -5   2      452.21      440.65      6.64 o
  -1  -5   2        1.05        0.63      0.49 o
   0  -5   2       13.13       12.48      1.14 o
   1  -5   2       42.53       35.23      1.13 o
   2  -5   2       32.47       25.21      2.17 o
   3  -5   2        8.79       12.49      1.55 o
  -5  -4   2       36.88       36.57      1.65 o
  -4  -4   2       14.71       16.62      0.99 o
  -3  -4   2        4.05        3.95      0.49 o
  -2  -4   2        4.38        5.11      0.50 o
  -1  -4   2       12.31       13.21      0.52 o
   0  -4   2        3.22        3.46      0.42 o
   1  -4   2        9.50        7.26      0.72 o
   2  -4   2        6.24        5.17      0.65 o
   3  -4   2        1.39        0.49      0.59 o
   4  -4   2        0.94        1.41      1.13 o
  -5  -3   2       34.34       36.55      1.37 o
  -4  -3   2        0.30        0.85      0.48 o
  -3  -3   2       95.58      101.68      1.44 o
  -2  -3   2      399.89      410.85      4.52 o
  -1  -3   2      116.75      115.76      1.96 o
   0  -3   2      412.51      452.94      7.43 o
   1  -3   2       60.59       59.65      1.29 o
   2  -3   2        8.88        7.71      0.51 o
   3  -3   2      255.76      248.63      5.63 o
   4  -3   2       11.29       10.51      2.53 o
  -5  -2   2       22.73       25.01      1.22 o
  -4  -2   2       58.60       58.31      1.11 o
  -3  -2   2        0.08        0.12      0.20 o
  -2  -2   2       24.70       23.34      0.42 o
  -1  -2   2       98.80      101.62      1.24 o
   0  -2   2      760.12      743.60      9.13 o
   1  -2   2      642.34      673.66      9.32 o
   2  -2   2        4.69        4.81      0.32 o
   3  -2   2      593.17      596.68     14.27 o
   4  -2   2      159.03      145.87      3.67 o
   5  -2   2        4.21        4.57      1.06 o
  -5  -1   2        5.51        5.86      0.51 o
  -4  -1   2       66.77       67.09      1.13 o
  -3  -1   2        7.38        8.62      0.38 o
  -2  -1   2       75.85       80.37      1.15 o
  -1  -1   2      560.53      562.23      5.09 o
   0  -1   2      287.01      251.17      2.83 o
   1  -1   2        8.38        8.97      0.25 o
   2  -1   2       53.12       53.08      0.80 o
   3  -1   2        6.21        5.96      0.33 o
   4  -1   2       24.05       24.59      0.85 o
   5  -1   2        0.62       -0.20      0.71 o
  -4   0   2        4.57        4.78      0.64 o
  -3   0   2      214.60      239.48      5.08 o
  -2   0   2       16.98       17.57      0.71 o
  -1   0   2      560.29      512.55     14.32 o
   1   0   2     2069.35     2051.58     16.97 o
   2   0   2      114.56      117.11      1.49 o
   3   0   2      185.85      195.24      2.94 o
   4   0   2       34.71       37.32      2.21 o
   5   0   2        4.42        5.25      0.86 o
  -4   1   2       87.34       91.16      1.83 o
  -3   1   2       20.16       22.90      0.56 o
  -2   1   2      105.68      103.62      1.84 o
  -1   1   2      150.16      142.18      2.03 o
   0   1   2     5628.60     5238.10     53.71 o
   1   1   2      980.55      938.74      9.05 o
   2   1   2       44.08       45.44      0.64 o
   3   1   2      171.89      185.43      2.86 o
   4   1   2       31.50       33.78      1.23 o
   5   1   2        4.92        5.81      0.67 o
  -4   2   2      277.27      277.16      6.04 o
  -3   2   2      271.99      279.79      4.79 o
  -2   2   2       21.20       16.42      0.39 o
  -1   2   2      820.56      857.50     10.42 o
   0   2   2      317.55      316.88      6.26 o
   1   2   2       36.35       33.38      0.60 o
   2   2   2       70.58       80.35      1.33 o
   3   2   2        7.76       10.70      0.44 o
   4   2   2        7.28        7.22      0.41 o
   5   2   2       15.97       17.10      1.06 o
  -4   3   2       44.15       39.33      2.77 o
  -3   3   2        9.93        9.99      0.93 o
  -2   3   2       62.98       56.18      1.58 o
  -1   3   2       49.85       55.76      1.02 o
   0   3   2      801.53      862.41     10.60 o
   1   3   2       26.35       23.88      0.63 o
   2   3   2        2.15        2.74      0.20 o
   3   3   2       28.20       28.04      0.72 o
   4   3   2        0.49        0.58      0.67 o
   5   3   2       26.23       26.79      1.47 o
  -4   4   2        4.57        1.55      1.25 o
  -3   4   2        9.92        7.56      2.28 o
  -2   4   2       38.66       36.16      1.36 o
  -1   4   2        8.56        8.12      0.62 o
   0   4   2        9.86       12.98      0.57 o
   1   4   2       12.69       10.61      0.61 o
   2   4   2       31.29       29.73      0.73 o
   3   4   2       30.45       31.59      0.91 o
   4   4   2       13.08       12.67      0.90 o
   5   4   2       22.92       22.86      1.44 o
  -3   5   2        1.24        1.93      0.72 o
  -2   5   2       31.51       26.87      3.60 o
  -1   5   2       12.84       10.14      0.78 o
   0   5   2       11.79        9.52      0.82 o
   1   5   2       71.07       68.29      1.57 o
   2   5   2      261.57      264.43      3.81 o
   3   5   2       24.17       24.76      1.06 o
   4   5   2        0.69       -0.16      0.67 o
   5   5   2       17.88       20.46      1.52 o
  -2   6   2        2.33        5.69      1.60 o
  -1   6   2        0.47        1.59      0.61 o
   0   6   2        5.89        5.74      0.61 o
   1   6   2        8.84        8.98      0.93 o
   2   6   2      105.07      104.77      2.49 o
   3   6   2      109.27      115.06      2.39 o
   4   6   2        4.50        3.24      0.94 o
  -1   7   2       16.44       16.70      2.17 o
   0   7   2        0.60        1.06      0.82 o
   1   7   2        1.53        1.04      0.64 o
   2   7   2        1.60        1.77      0.88 o
   3   7   2       13.08       12.67      1.31 o
  -3  -7   3        0.35        1.37      0.93 o
  -2  -7   3        0.44        0.31      0.64 o
  -1  -7   3       18.19       20.52      1.19 o
   0  -7   3        5.92        4.67      1.03 o
   1  -7   3        4.68        8.74      1.86 o
  -4  -6   3       13.23       14.07      1.29 o
  -3  -6   3       42.08       40.59      2.45 o
  -2  -6   3       35.96       35.36      1.24 o
  -1  -6   3       53.91       50.47      1.93 o
   0  -6   3       27.78       23.91      0.95 o
   1  -6   3        6.78        7.77      1.49 o
   2  -6   3        4.54        4.94      1.60 o
  -5  -5   3       16.39       17.59      1.40 o
  -4  -5   3       48.70       53.19      1.76 o
  -3  -5   3       40.38       43.00      1.27 o
  -2  -5   3       32.91       33.54      1.11 o
  -1  -5   3      107.58      104.60      2.07 o
   0  -5   3       19.09       16.77      0.74 o
   1  -5   3       54.16       46.39      1.32 o
   2  -5   3       49.11       39.79      2.68 o
   3  -5   3       40.89       40.21      1.89 o
  -5  -4   3       14.06       14.87      1.58 o
  -4  -4   3       48.08       48.15      1.57 o
  -3  -4   3       32.35       33.07      1.00 o
  -2  -4   3       23.27       21.07      0.89 o
  -1  -4   3        1.24        0.29      0.31 o
   0  -4   3        3.63        5.24      0.52 o
   1  -4   3        2.78        2.57      0.60 o
   2  -4   3       13.63       12.31      0.88 o
   3  -4   3        4.35        4.89      1.04 o
   4  -4   3        3.41        3.63      0.87 o
  -5  -3   3      193.51      201.75      4.01 o
  -4  -3   3       25.18       25.24      0.71 o
  -3  -3   3       55.76       59.16      0.97 o
  -2  -3   3      143.16      149.89      1.95 o
  -1  -3   3       47.48       45.43      0.87 o
   0  -3   3       70.53       75.67      1.62 o
   1  -3   3       37.03       45.16      1.74 o
   2  -3   3       11.63       12.17      0.53 o
   3  -3   3      132.88      131.63      3.40 o
   4  -3   3        8.05        6.92      0.88 o
  -5  -2   3       28.93       29.79      1.29 o
  -4  -2   3       11.63       12.11      0.51 o
  -3  -2   3        0.12        0.20      0.20 o
  -2  -2   3      252.82      249.29      2.53 o
  -1  -2   3       84.42       85.70      1.24 o
   0  -2   3      200.14      201.29      2.95 o
   1  -2   3      591.37      625.48     14.27 o
   2  -2   3        3.09        3.32      0.31 o
   3  -2   3      538.70      538.06     16.43 o
   4  -2   3       14.57       17.24      1.08 o
   5  -2   3       12.80       13.63      1.43 o
  -5  -1   3       29.79       33.47      1.42 o
  -4  -1   3      161.73      161.42      2.26 o
  -3  -1   3        2.87        2.63      0.21 o
  -2  -1   3       41.11       42.74      0.70 o
  -1  -1   3     4396.19     4272.54     40.65 o
   0  -1   3      105.77       99.31      1.33 o
   1  -1   3      119.75      110.42      1.82 o
   2  -1   3      151.61      159.90      2.13 o
   3  -1   3       34.28       36.57      0.78 o
   4  -1   3      184.76      195.56      4.08 o
   5  -1   3       17.19       15.73      1.33 o
  -4   0   3       34.47       34.41      1.33 o
  -3   0   3       44.13       48.30      1.46 o
  -2   0   3      106.25      120.55      2.66 o
  -1   0   3     1466.42     1424.82     23.62 o
   1   0   3     4121.43     4055.35     31.72 o
   2   0   3       29.10       30.07      0.45 o
   3   0   3      122.03      124.28      2.00 o
   4   0   3        4.20        4.30      0.47 o
   5   0   3        1.63        2.05      0.79 o
  -4   1   3        3.41        3.08      0.37 o
  -3   1   3       30.17       31.75      0.67 o
  -2   1   3      206.00      213.76      3.54 o
  -1   1   3      250.27      239.41      3.37 o
   0   1   3      740.64      712.64     11.82 o
   1   1   3      524.38      518.67      4.50 o
   2   1   3        2.95        4.15      0.18 o
   3   1   3       49.36       53.01      0.89 o
   4   1   3      160.68      172.90      3.30 o
   5   1   3        6.90        8.48      0.76 o
  -4   2   3       87.92       86.74      2.36 o
  -3   2   3      141.78      142.88      3.71 o
  -2   2   3        5.83        6.78      0.21 o
  -1   2   3      532.17      570.24      9.50 o
   0   2   3       12.07       14.05      0.34 o
   1   2   3      189.09      184.50      2.82 o
   2   2   3      130.55      148.95      1.82 o
   3   2   3        1.39        2.22      0.24 o
   4   2   3        7.41        6.64      0.42 o
   5   2   3       29.59       30.59      1.51 o
  -4   3   3       28.17       24.67      1.84 o
  -3   3   3      271.90      268.36      5.85 o
  -2   3   3      129.16      121.53      2.82 o
  -1   3   3       82.62      101.24      1.65 o
   0   3   3      275.66      283.66      3.71 o
   1   3   3       35.49       35.39      0.78 o
   2   3   3      220.80      229.32      2.92 o
   3   3   3        0.30        0.28      0.28 o
   4   3   3       21.83       18.44      1.04 o
   5   3   3       40.16       38.39      1.73 o
  -4   4   3        3.84        3.81      1.27 o
  -3   4   3        0.09       -0.22      0.49 o
  -2   4   3        1.51        1.53      0.50 o
  -1   4   3        4.25        3.31      0.40 o
   0   4   3       53.68       57.36      1.23 o
   1   4   3        0.38        0.14      0.28 o
   2   4   3       10.86       10.71      0.42 o
   3   4   3      106.32      107.09      1.88 o
   4   4   3       10.80       10.85      0.76 o
   5   4   3        5.28        5.65      0.97 o
  -3   5   3       15.37       16.54      1.90 o
  -2   5   3       31.87       28.89      1.48 o
  -1   5   3       17.56       15.77      0.67 o
   0   5   3       16.93       14.21      0.68 o
   1   5   3      130.52      128.85      2.41 o
   2   5   3      126.77      131.08      2.19 o
   3   5   3        2.63        2.31      0.52 o
   4   5   3        3.82        4.43      0.72 o
   5   5   3       10.01       11.18      3.33 o
  -2   6   3        1.30        4.64      1.60 o
  -1   6   3       57.09       48.92      2.09 o
   0   6   3        7.25        6.33      0.68 o
   1   6   3       12.36       13.05      0.77 o
   2   6   3      185.46      193.29      3.06 o
   3   6   3      184.57      185.52      3.38 o
   4   6   3        8.01        6.85      1.09 o
  -1   7   3        0.77       -0.05      1.38 o
   0   7   3        6.12        2.86      0.93 o
   1   7   3        4.22        4.70      0.79 o
   2   7   3       23.34       22.43      1.92 o
   3   7   3        6.48        5.52      1.13 o
  -3  -7   4       35.32       36.33      1.99 o
  -2  -7   4        0.13       -0.07      0.65 o
  -1  -7   4       29.38       34.74      1.50 o
   0  -7   4        1.57        0.99      0.86 o
   1  -7   4        7.71       13.69      2.14 o
  -4  -6   4        2.04        2.39      0.91 o
  -3  -6   4        8.29        8.25      1.09 o
  -2  -6   4       46.72       49.77      1.45 o
  -1  -6   4        2.46        2.23      0.52 o
   0  -6   4        2.42        1.96      0.51 o
   1  -6   4        0.84        1.67      0.72 o
   2  -6   4        2.73        2.96      1.58 o
  -5  -5   4       16.22       16.91      1.39 o
  -4  -5   4       22.63       22.83      1.19 o
  -3  -5   4       22.05       24.91      0.98 o
  -2  -5   4       16.35       16.64      0.95 o
  -1  -5   4      384.12      376.65      5.75 o
   0  -5   4       16.57       14.06      0.70 o
   1  -5   4       54.48       49.62      1.58 o
   2  -5   4        9.37        7.39      1.46 o
   3  -5   4       40.10       43.50      2.00 o
  -5  -4   4        5.24        6.05      1.11 o
  -4  -4   4       77.31       73.90      1.99 o
  -3  -4   4       29.91       31.59      0.74 o
  -2  -4   4       13.08       10.92      0.50 o
  -1  -4   4      146.14      154.85      3.05 o
   0  -4   4       11.71       11.84      0.99 o
   1  -4   4        2.02        2.09      0.39 o
   2  -4   4       77.48       70.87      2.96 o
   3  -4   4        0.33        0.72      0.62 o
   4  -4   4        0.96        1.24      1.06 o
  -5  -3   4      138.50      145.68      4.95 o
  -4  -3   4        8.80       11.06      0.50 o
  -3  -3   4       32.59       32.62      0.68 o
  -2  -3   4       11.48       11.71      0.45 o
  -1  -3   4        4.70        3.81      0.35 o
   0  -3   4       39.00       47.87      2.20 o
   1  -3   4       13.35       17.40      0.64 o
   2  -3   4        5.82        5.93      0.41 o
   3  -3   4       13.90       13.47      1.00 o
   4  -3   4        0.81        1.80      0.82 o
  -5  -2   4       56.38       60.43      1.89 o
  -4  -2   4       41.31       42.65      1.19 o
  -3  -2   4       20.68       22.22      0.62 o
  -2  -2   4      248.10      262.98      3.09 o
  -1  -2   4       53.06       55.13      0.75 o
   0  -2   4       76.10       67.69      1.38 o
   1  -2   4      101.26      112.96      2.36 o
   2  -2   4       17.30       22.57      0.67 o
   3  -2   4       40.10       37.93      1.18 o
   4  -2   4       51.33       49.60      1.82 o
   5  -2   4       61.11       54.11      2.77 o
  -5  -1   4       33.15       37.18      1.79 o
  -4  -1   4      102.57      103.38      1.79 o
  -3  -1   4       31.21       30.62      0.60 o
  -2  -1   4      193.25      195.81      2.53 o
  -1  -1   4     6118.35     5982.84     60.49 o
   0  -1   4        3.47        2.59      0.20 o
   1  -1   4      347.10      329.70      3.49 o
   2  -1   4      462.09      478.43      5.98 o
   3  -1   4       13.89       13.44      0.46 o
   4  -1   4       67.58       71.60      1.76 o
   5  -1   4       13.17       13.85      1.37 o
  -4   0   4       42.20       40.04      1.45 o
  -3   0   4        3.46        3.91      0.69 o
  -2   0   4      447.29      517.66     21.05 o
  -1   0   4     4566.60     4487.03     72.71 o
   0   0   4      875.36      834.42      9.13 o
   1   0   4     1726.45     1692.37     13.81 o
   2   0   4      234.94      247.30      2.40 o
   3   0   4       72.47       76.71      1.39 o
   4   0   4        2.13        2.04      0.52 o
   5   0   4        0.62        0.64      0.80 o
  -4   1   4       11.84       13.35      0.88 o
  -3   1   4       30.15       31.43      0.76 o
  -2   1   4       26.37       26.81      0.64 o
  -1   1   4       12.01       11.08      0.37 o
   0   1   4       35.78       28.33      0.46 o
   1   1   4     5762.12     5648.22     50.69 o
   2   1   4       82.49       91.33      1.03 o
   3   1   4       56.33       57.61      1.33 o
   4   1   4       48.17       50.62      1.67 o
   5   1   4        2.26        1.97      0.59 o
  -4   2   4       12.43       12.42      1.07 o
  -3   2   4       32.92       33.28      0.73 o
  -2   2   4      149.65      152.90      2.30 o
  -1   2   4      174.63      171.78      2.55 o
   0   2   4       85.81       79.18      1.00 o
   1   2   4      294.33      296.02      3.83 o
   2   2   4      181.13      199.42      2.53 o
   3   2   4       25.84       25.45      0.59 o
   4   2   4       42.80       44.35      2.05 o
   5   2   4       52.16       52.39      2.01 o
  -4   3   4       38.98       41.82      2.27 o
  -3   3   4      169.55      156.86      3.70 o
  -2   3   4       17.91       16.25      0.50 o
  -1   3   4      101.25      116.94      1.68 o
   0   3   4        4.90        4.92      0.46 o
   1   3   4       98.24       97.63      1.56 o
   2   3   4      372.13      407.77      5.03 o
   3   3   4        6.38        7.07      0.43 o
   4   3   4       22.56       20.82      1.40 o
   5   3   4      212.25      220.88      8.35 o
  -4   4   4        4.21        3.44      1.20 o
  -3   4   4        8.61        8.82      1.09 o
  -2   4   4       76.94       72.78      3.28 o
  -1   4   4        1.89        2.09      0.28 o
   0   4   4        2.67        4.00      0.39 o
   1   4   4       36.63       37.28      0.88 o
   2   4   4       19.21       19.61      0.53 o
   3   4   4       50.63       49.91      1.17 o
   4   4   4        1.01        1.33      0.51 o
   5   4   4       21.49       22.16      1.48 o
  -3   5   4       35.65       37.54      1.78 o
  -2   5   4        3.86        3.17      0.77 o
  -1   5   4        2.59        2.24      0.40 o
   0   5   4        3.42        4.17      0.47 o
   1   5   4       14.59       15.28      0.76 o
   2   5   4       26.07       26.38      0.87 o
   3   5   4        0.06        0.31      0.39 o
   4   5   4        5.48        6.44      0.80 o
   5   5   4       10.74       10.86      2.67 o
  -2   6   4        2.83        4.46      1.57 o
  -1   6   4        1.90        1.88      0.61 o
   0   6   4       42.72       39.79      1.21 o
   1   6   4       50.11       46.09      1.35 o
   2   6   4       57.64       59.19      1.39 o
   3   6   4      100.43      102.78      2.55 o
   4   6   4        0.91        1.57      0.69 o
  -1   7   4        0.44        2.32      1.51 o
   0   7   4        1.01        1.91      0.88 o
   1   7   4       39.26       43.35      1.65 o
   2   7   4        2.28        2.82      0.74 o
   3   7   4       46.53       41.09      2.12 o
  -3  -7   5       10.88       12.89      1.37 o
  -2  -7   5        2.68        3.17      0.77 o
  -1  -7   5       48.10       50.30      1.79 o
   0  -7   5        1.18        1.36      1.04 o
   1  -7   5        5.44        5.10      1.81 o
  -4  -6   5       61.89       65.69      2.61 o
  -3  -6   5       27.45       25.22      1.57 o
  -2  -6   5        3.43        4.07      0.61 o
  -1  -6   5        4.23        4.48      0.68 o
   0  -6   5        9.17        8.56      0.67 o
   1  -6   5        1.41       -0.38      0.66 o
   2  -6   5        2.92        7.27      1.79 o
  -5  -5   5        0.10        1.13      0.85 o
  -4  -5   5       31.62       35.28      1.46 o
  -3  -5   5       14.88       14.33      0.91 o
  -2  -5   5       59.68       59.36      1.48 o
  -1  -5   5      363.51      341.69      5.28 o
   0  -5   5        3.64        3.74      0.48 o
   1  -5   5        2.91        2.43      0.48 o
   2  -5   5        1.46        1.72      1.20 o
   3  -5   5       48.34       45.17      2.07 o
  -5  -4   5        4.78        3.81      0.84 o
  -4  -4   5       54.72       53.91      1.65 o
  -3  -4   5        1.68        1.64      0.34 o
  -2  -4   5       15.80       17.26      0.62 o
  -1  -4   5      268.29      273.27      4.22 o
   0  -4   5        0.60        0.03      0.36 o
   1  -4   5       12.01       10.39      1.01 o
   2  -4   5       82.94       82.66      2.43 o
   3  -4   5        5.62        6.24      0.88 o
   4  -4   5        9.89       10.23      1.63 o
  -5  -3   5       20.51       21.01      1.25 o
  -4  -3   5       63.49       64.37      1.45 o
  -3  -3   5        0.99        1.25      0.24 o
  -2  -3   5       41.96       44.90      1.19 o
  -1  -3   5      896.28      915.30     12.51 o
   0  -3   5       33.68       35.23      1.27 o
   1  -3   5        7.39        6.08      0.59 o
   2  -3   5      204.02      201.99      4.05 o
   3  -3   5       81.59       80.61      2.47 o
   4  -3   5        4.66        3.64      0.95 o
  -5  -2   5      135.89      135.26      3.35 o
  -4  -2   5       68.56       70.82      1.26 o
  -3  -2   5       26.33       26.70      0.62 o
  -2  -2   5       76.13       81.77      1.12 o
  -1  -2   5      128.42      129.98      1.81 o
   0  -2   5       14.68       11.11      0.37 o
   1  -2   5        4.64        6.34      0.42 o
   2  -2   5      127.55      139.81      2.65 o
   3  -2   5        1.58        1.00      0.56 o
   4  -2   5       86.02       87.66      2.62 o
   5  -2   5       18.11       17.82      1.65 o
  -5  -1   5       20.09       20.71      1.18 o
  -4  -1   5        0.99        0.63      0.29 o
  -3  -1   5        1.30        0.81      0.23 o
  -2  -1   5      222.51      228.25      2.91 o
  -1  -1   5     1012.55     1014.27     10.28 o
   0  -1   5       22.83       24.44      0.48 o
   1  -1   5      231.75      229.05      2.50 o
   2  -1   5      141.13      152.68      2.13 o
   3  -1   5        4.72        5.08      0.32 o
   4  -1   5        9.83       10.71      1.18 o
   5  -1   5      124.67      118.01      4.36 o
  -4   0   5       58.54       57.91      1.78 o
  -3   0   5       10.54       12.81      1.00 o
  -2   0   5      256.86      291.17     10.92 o
  -1   0   5     2611.55     2589.34     41.27 o
   0   0   5       44.61       46.50      0.62 o
   1   0   5      223.55      213.63      1.92 o
   2   0   5      898.11      969.63      9.42 o
   3   0   5       29.11       31.27      0.56 o
   4   0   5       11.33       12.91      0.76 o
   5   0   5       68.52       71.46      3.00 o
  -4   1   5        1.09        0.77      0.63 o
  -3   1   5        1.95        1.77      0.27 o
  -2   1   5      382.20      418.25      8.20 o
  -1   1   5      403.57      400.55      4.55 o
   0   1   5      198.03      189.71      2.12 o
   1   1   5     5069.27     5009.82     48.47 o
   2   1   5       11.90       13.38      0.56 o
   3   1   5       26.37       30.32      0.65 o
   4   1   5       24.43       27.38      1.17 o
   5   1   5       19.66       20.69      1.12 o
  -4   2   5        4.73        4.40      0.83 o
  -3   2   5       12.40       13.16      0.48 o
  -2   2   5      143.82      137.69      2.11 o
  -1   2   5       36.33       38.23      0.69 o
   0   2   5        7.62        5.68      0.25 o
   1   2   5      185.27      187.21      2.34 o
   2   2   5       30.41       30.59      0.68 o
   3   2   5       11.57       12.04      0.48 o
   4   2   5        0.37       -0.07      0.46 o
   5   2   5       33.58       30.11      4.23 o
  -4   3   5        6.81        7.53      1.21 o
  -3   3   5       41.83       38.50      1.39 o
  -2   3   5       79.74       76.49      1.34 o
  -1   3   5       37.20       37.47      0.73 o
   0   3   5       18.81       17.49      0.53 o
   1   3   5      733.52      757.56      9.48 o
   2   3   5      146.50      157.86      2.20 o
   3   3   5        0.80        0.62      0.30 o
   4   3   5       40.94       38.98      1.20 o
   5   3   5      186.86      188.70      4.69 o
  -4   4   5        2.34        1.43      1.16 o
  -3   4   5       85.92       82.81      3.63 o
  -2   4   5       98.87       90.04      2.74 o
  -1   4   5       51.53       51.64      0.99 o
   0   4   5       21.66       23.65      0.77 o
   1   4   5      160.26      151.83      2.31 o
   2   4   5       19.12       18.74      0.58 o
   3   4   5        0.27       -0.10      0.35 o
   4   4   5      126.48      117.23      2.44 o
   5   4   5       90.50       93.74      3.03 o
  -3   5   5       24.42       27.24      2.32 o
  -2   5   5       57.06       50.80      1.93 o
  -1   5   5        0.96        0.87      0.36 o
   0   5   5        5.31        5.06      0.69 o
   1   5   5      130.06      126.72      2.39 o
   2   5   5        3.41        3.45      0.65 o
   3   5   5        0.36        0.41      0.40 o
   4   5   5        5.19        6.19      0.79 o
   5   5   5        1.99        2.03      0.93 o
  -2   6   5       10.64       13.54      1.95 o
  -1   6   5        0.89        0.43      0.73 o
   0   6   5       30.14       27.58      1.02 o
   1   6   5        0.85        1.60      0.53 o
   2   6   5        3.65        4.00      0.53 o
   3   6   5        3.52        4.08      0.76 o
   4   6   5       38.88       44.65      1.73 o
  -1   7   5        2.04        3.25      1.57 o
   0   7   5        8.08        9.79      1.21 o
   1   7   5       53.73       57.44      1.90 o
   2   7   5        2.36        2.91      0.75 o
   3   7   5       85.59       93.49      4.40 o
  -3  -7   6        0.06        1.66      0.91 o
  -2  -7   6        0.49        1.24      0.71 o
  -1  -7   6       32.61       33.13      1.49 o
   0  -7   6       21.51       22.79      1.63 o
   1  -7   6        2.57        3.47      1.63 o
  -4  -6   6       76.25       77.41      2.88 o
  -3  -6   6       26.43       27.25      2.11 o
  -2  -6   6       11.29       11.04      0.77 o
  -1  -6   6       38.02       37.10      1.23 o
   0  -6   6       43.29       47.67      1.57 o
   1  -6   6        2.20        2.05      0.78 o
   2  -6   6        8.82       11.15      1.91 o
  -5  -5   6       11.46       11.36      1.26 o
  -4  -5   6       53.20       53.68      1.79 o
  -3  -5   6        4.33        4.78      0.70 o
  -2  -5   6        3.42        3.16      0.51 o
  -1  -5   6       29.76       29.03      1.02 o
   0  -5   6       29.60       29.50      1.16 o
   1  -5   6       21.97       20.53      0.93 o
   2  -5   6       25.17       22.28      2.15 o
   3  -5   6        5.59        4.20      1.37 o
  -5  -4   6        0.39        0.74      0.70 o
  -4  -4   6        9.43        9.79      0.80 o
  -3  -4   6       13.16       14.49      0.59 o
  -2  -4   6       61.87       61.41      1.19 o
  -1  -4   6      306.24      291.11      3.94 o
   0  -4   6        5.93        6.97      0.57 o
   1  -4   6        1.15        0.96      0.41 o
   2  -4   6      173.66      160.69      3.21 o
   3  -4   6        4.42        3.46      0.80 o
   4  -4   6        0.18       -0.18      0.73 o
  -5  -3   6        5.46        3.84      0.78 o
  -4  -3   6      229.77      234.23      3.28 o
  -3  -3   6       43.37       43.50      0.92 o
  -2  -3   6       90.15       86.44      1.54 o
  -1  -3   6      182.58      179.09      2.78 o
   0  -3   6       20.21       18.82      0.78 o
   1  -3   6       12.62       13.42      1.78 o
   2  -3   6      633.01      603.90      8.65 o
   3  -3   6       77.68       71.13      6.12 o
   4  -3   6        7.14        7.03      1.13 o
  -5  -2   6       25.80       24.49      1.62 o
  -4  -2   6        1.22        1.21      0.32 o
  -3  -2   6        1.86        2.33      0.28 o
  -2  -2   6      370.96      368.14      4.64 o
  -1  -2   6      634.69      659.51      8.10 o
   0  -2   6       10.47        8.71      0.47 o
   1  -2   6      126.50      134.23      2.50 o
   2  -2   6      431.67      450.08      6.39 o
   3  -2   6       52.21       49.67      1.78 o
   4  -2   6        3.31        3.06      0.72 o
   5  -2   6        3.16        3.47      1.14 o
  -5  -1   6       20.26       20.69      1.21 o
  -4  -1   6       11.53       11.20      0.82 o
  -3  -1   6       18.86       17.46      0.46 o
  -2  -1   6       53.32       56.42      0.88 o
  -1  -1   6      123.61      119.42      1.47 o
   0  -1   6       44.81       40.26      0.73 o
   1  -1   6       74.84       73.51      1.24 o
   2  -1   6      232.87      243.29      2.96 o
   3  -1   6        7.60        8.64      0.49 o
   4  -1   6       37.32       34.56      1.99 o
   5  -1   6       98.70      100.25      3.98 o
  -5   0   6       52.28       49.29      2.69 o
  -4   0   6        5.81        6.73      1.21 o
  -3   0   6       11.10       12.86      0.91 o
  -2   0   6       41.50       47.98      0.80 o
  -1   0   6      278.01      274.51      4.26 o
   0   0   6      449.40      415.61      4.40 o
   1   0   6      410.42      405.58      3.54 o
   2   0   6      323.70      341.64      3.49 o
   3   0   6        4.59        5.38      0.32 o
   4   0   6       12.26       12.15      0.75 o
   5   0   6       16.15       15.56      1.44 o
  -4   1   6        3.49        3.56      0.54 o
  -3   1   6        5.66        7.18      0.44 o
  -2   1   6      832.79      890.42     20.92 o
  -1   1   6      313.57      326.03      4.23 o
   0   1   6      185.45      169.96      1.78 o
   1   1   6      681.74      680.98      6.40 o
   2   1   6      219.69      227.79      2.52 o
   3   1   6       30.85       27.81      0.65 o
   4   1   6       68.39       70.43      1.77 o
   5   1   6       79.57       83.34      4.90 o
  -4   2   6        2.76        1.52      0.72 o
  -3   2   6        4.50        4.55      0.38 o
  -2   2   6       40.69       50.63      0.95 o
  -1   2   6       71.71       76.26      1.71 o
   0   2   6        0.50        0.30      0.17 o
   1   2   6      210.99      215.37      2.42 o
   2   2   6      208.73      223.03      2.83 o
   3   2   6       41.48       42.34      0.95 o
   4   2   6       12.36       11.75      0.79 o
   5   2   6       17.72       18.05      1.16 o
  -4   3   6       10.06        9.63      1.27 o
  -3   3   6        3.87        3.55      0.54 o
  -2   3   6      384.61      378.52      4.83 o
  -1   3   6       55.19       51.65      1.21 o
   0   3   6       24.89       23.82      0.80 o
   1   3   6      160.61      153.17      2.25 o
   2   3   6        6.78        6.68      0.30 o
   3   3   6        7.81        7.33      0.61 o
   4   3   6       65.89       67.79      1.65 o
   5   3   6       46.95       47.80      1.93 o
  -4   4   6        1.59        0.76      1.10 o
  -3   4   6       21.95       21.59      1.76 o
  -2   4   6       22.38       20.54      1.14 o
  -1   4   6        7.40        7.23      0.45 o
   0   4   6      139.72      135.40      2.33 o
   1   4   6      608.15      605.70      7.78 o
   2   4   6       35.57       39.43      1.22 o
   3   4   6        4.67        4.62      0.48 o
   4   4   6       41.83       35.63      1.25 o
   5   4   6       40.26       39.39      1.90 o
  -3   5   6        6.60        3.93      1.40 o
  -2   5   6       21.60       17.05      1.17 o
  -1   5   6        7.94        7.24      0.52 o
   0   5   6       37.64       35.65      1.66 o
   1   5   6      391.99      392.81      6.00 o
   2   5   6       10.87       10.29      0.69 o
   3   5   6       17.24       16.31      1.00 o
   4   5   6       13.69       13.39      1.00 o
   5   5   6       10.14       10.56      1.23 o
  -2   6   6       14.99       13.25      1.29 o
  -1   6   6        1.77        0.56      0.80 o
   0   6   6        2.28        2.72      0.54 o
   1   6   6       51.91       54.08      1.50 o
   2   6   6        2.72        2.10      0.50 o
   3   6   6        1.94        2.19      0.56 o
   4   6   6       53.67       55.45      2.12 o
  -1   7   6        1.72        2.88      1.52 o
   0   7   6       19.08       19.35      1.54 o
   1   7   6       18.51       17.95      1.12 o
   2   7   6        4.61        4.66      0.82 o
   3   7   6       11.02       10.59      1.28 o
  -3  -7   7        5.64        4.84      1.07 o
  -2  -7   7        0.84        0.62      0.69 o
  -1  -7   7       17.67       17.79      1.16 o
   0  -7   7       43.86       53.20      2.37 o
  -4  -6   7       23.18       22.80      2.39 o
  -3  -6   7        5.19        4.77      1.96 o
  -2  -6   7        3.62        4.06      0.71 o
  -1  -6   7       18.67       18.86      0.92 o
   0  -6   7        7.71        7.54      0.77 o
   1  -6   7        5.40        5.55      1.61 o
   2  -6   7       49.24       64.33      3.83 o
  -4  -5   7       22.56       23.38      1.60 o
  -3  -5   7        5.46        4.47      0.55 o
  -2  -5   7        6.03        4.93      0.56 o
  -1  -5   7       23.69       23.97      1.14 o
   0  -5   7      169.89      154.85      3.21 o
   1  -5   7       11.06       12.27      0.76 o
   2  -5   7       44.92       42.52      2.85 o
   3  -5   7       10.23       10.61      1.19 o
  -5  -4   7        8.37        8.31      1.00 o
  -4  -4   7       65.37       64.21      2.01 o
  -3  -4   7       22.22       20.92      0.83 o
  -2  -4   7        3.87        3.89      0.41 o
  -1  -4   7      305.77      275.21      4.19 o
   0  -4   7       30.34       30.93      1.38 o
   1  -4   7        9.72       10.32      0.63 o
   2  -4   7       24.67       22.85      1.01 o
   3  -4   7       34.88       30.57      2.63 o
   4  -4   7        1.94        1.21      0.95 o
  -5  -3   7        8.70        7.49      0.88 o
  -4  -3   7       64.62       65.65      1.37 o
  -3  -3   7        1.67        0.80      0.53 o
  -2  -3   7        0.48        0.09      0.27 o
  -1  -3   7      145.56      152.60      2.38 o
   0  -3   7        2.06        1.86      0.39 o
   1  -3   7        3.07        2.84      0.55 o
   2  -3   7      439.04      419.43      6.07 o
   3  -3   7        0.38        0.18      1.12 o
   4  -3   7        2.21        1.99      0.77 o
  -5  -2   7       37.48       34.14      1.38 o
  -4  -2   7      144.62      147.28      2.19 o
  -3  -2   7       13.00       12.15      0.48 o
  -2  -2   7      907.74      942.75     15.34 o
  -1  -2   7     1030.24     1060.18     14.34 o
   0  -2   7       28.90       27.78      0.86 o
   1  -2   7       91.65       90.97      1.43 o
   2  -2   7      129.53      119.28      1.97 o
   3  -2   7        8.54        9.22      1.56 o
   4  -2   7       20.36       19.99      1.24 o
   5  -2   7       28.56       28.88      2.15 o
  -5  -1   7       53.80       48.39      1.83 o
  -4  -1   7        8.75        8.76      0.50 o
  -3  -1   7       14.29       13.69      0.46 o
  -2  -1   7      952.98      992.47     13.40 o
  -1  -1   7      493.83      508.95      7.00 o
   0  -1   7       10.29       10.00      0.41 o
   1  -1   7      153.00      160.32      2.14 o
   2  -1   7      720.72      730.63      9.13 o
   3  -1   7        9.07        9.87      0.58 o
   4  -1   7       19.82       18.27      1.17 o
   5  -1   7       45.39       43.22      2.46 o
  -5   0   7        2.32        3.30      1.14 o
  -4   0   7       17.18       17.03      0.95 o
  -3   0   7        7.88        8.53      0.48 o
  -2   0   7       45.71       54.39      0.75 o
  -1   0   7       61.60       60.19      0.91 o
   0   0   7      164.61      156.95      2.74 o
   1   0   7       28.25       29.07      0.54 o
   2   0   7       16.66       20.16      0.43 o
   3   0   7       27.74       27.86      0.58 o
   4   0   7       47.61       47.04      1.50 o
   5   0   7       80.14       81.60      3.47 o
  -4   1   7       11.65        9.62      0.79 o
  -3   1   7        5.85        8.57      0.42 o
  -2   1   7      291.97      294.46      7.78 o
  -1   1   7       14.36       15.50      0.44 o
   0   1   7      242.07      233.26      3.27 o
   1   1   7        8.51        9.25      0.29 o
   2   1   7     1543.01     1591.77     14.26 o
   3   1   7        2.62        2.89      0.33 o
   4   1   7       25.98       26.11      1.06 o
   5   1   7       58.67       56.78      1.91 o
  -4   2   7        8.99        9.17      0.99 o
  -3   2   7        5.82        7.11      0.55 o
  -2   2   7      377.05      412.67     10.60 o
  -1   2   7       87.10       89.48      1.34 o
   0   2   7       76.58       72.15      1.11 o
   1   2   7     1263.67     1344.63     13.74 o
   2   2   7       47.21       43.96      0.72 o
   3   2   7        3.15        2.84      0.33 o
   4   2   7      136.42      133.22      2.89 o
   5   2   7       28.55       26.60      1.37 o
  -4   3   7       13.44       15.33      1.45 o
  -3   3   7        2.75        3.03      0.91 o
  -2   3   7      364.02      364.60      4.66 o
  -1   3   7        6.53        6.30      0.38 o
   0   3   7        3.77        3.77      0.32 o
   1   3   7       11.35       12.82      0.50 o
   2   3   7       28.86       29.02      0.62 o
   3   3   7        4.99        4.35      0.44 o
   4   3   7        3.89        3.03      0.79 o
   5   3   7        1.14        1.51      1.39 o
  -4   4   7        2.28        1.76      1.20 o
  -3   4   7        5.81        5.75      0.80 o
  -2   4   7       58.68       60.49      1.94 o
  -1   4   7       92.11       91.77      1.70 o
   0   4   7       42.90       41.03      1.04 o
   1   4   7       55.80       61.31      1.23 o
   2   4   7        3.51        4.34      0.39 o
   3   4   7        3.49        3.23      0.45 o
   4   4   7       17.38       18.60      1.07 o
   5   4   7        6.15        5.38      0.89 o
  -3   5   7        3.36        3.67      1.46 o
  -2   5   7       39.88       39.93      1.72 o
  -1   5   7       12.94       12.77      0.84 o
   0   5   7       92.47       89.52      1.84 o
   1   5   7      289.12      283.82      4.55 o
   2   5   7        1.49        1.13      0.46 o
   3   5   7        3.27        2.97      0.61 o
   4   5   7      148.01      144.42      3.35 o
   5   5   7        4.67        4.16      1.49 o
  -2   6   7       13.90       11.86      1.22 o
  -1   6   7        4.85        4.29      0.94 o
   0   6   7       14.82       17.53      1.34 o
   1   6   7       29.73       30.66      1.57 o
   2   6   7        7.59        8.10      0.62 o
   3   6   7        2.98        2.93      0.59 o
   4   6   7       25.71       24.94      1.34 o
  -1   7   7        0.64       -0.64      1.42 o
   0   7   7       20.71       20.38      1.58 o
   1   7   7        0.69        1.50      0.68 o
   2   7   7        4.37        4.38      0.82 o
   3   7   7        5.58        5.73      0.93 o
  -2  -7   8        1.98        1.61      1.02 o
  -1  -7   8       10.45       14.75      1.13 o
   0  -7   8        6.16       11.91      1.36 o
  -4  -6   8       11.00        8.94      1.20 o
  -3  -6   8        7.34        7.22      1.03 o
  -2  -6   8        2.28        3.34      0.89 o
  -1  -6   8        8.13        7.91      0.87 o
   0  -6   8       33.76       35.88      2.03 o
   1  -6   8        0.13       -0.27      0.75 o
   2  -6   8       29.29       39.16      3.08 o
  -4  -5   8        1.68        1.54      0.65 o
  -3  -5   8       24.73       24.35      0.96 o
  -2  -5   8       28.56       29.13      0.90 o
  -1  -5   8      118.85      120.50      2.41 o
   0  -5   8      105.11      100.07      2.37 o
   1  -5   8       10.33       11.49      0.76 o
   2  -5   8       32.97       31.84      2.52 o
   3  -5   8        2.94        2.48      0.90 o
  -5  -4   8       33.64       31.88      1.66 o
  -4  -4   8       10.37       10.70      0.84 o
  -3  -4   8        2.91        2.41      0.45 o
  -2  -4   8       59.75       59.75      1.31 o
  -1  -4   8        6.20        6.20      0.48 o
   0  -4   8      270.19      250.86      7.76 o
   1  -4   8       41.40       40.76      1.67 o
   2  -4   8       59.31       61.36      1.60 o
   3  -4   8       39.39       37.77      1.80 o
   4  -4   8        0.27       -0.33      0.73 o
  -5  -3   8        5.24        4.58      0.80 o
  -4  -3   8       44.30       44.76      1.00 o
  -3  -3   8       18.01       16.44      0.77 o
  -2  -3   8       19.30       18.44      0.63 o
  -1  -3   8        4.52        3.57      0.27 o
   0  -3   8        3.17        1.52      0.59 o
   1  -3   8        4.55        4.11      0.58 o
   2  -3   8       38.00       37.68      1.36 o
   3  -3   8        2.74        3.23      0.75 o
   4  -3   8        1.69        1.33      0.75 o
  -5  -2   8       15.24       14.63      0.96 o
  -4  -2   8      390.19      395.87      5.68 o
  -3  -2   8      150.61      147.72      2.09 o
  -2  -2   8      423.92      429.28      5.45 o
  -1  -2   8       33.52       36.17      0.96 o
   0  -2   8      138.32      131.28      2.45 o
   1  -2   8       52.12       53.54      1.00 o
   2  -2   8       64.88       64.44      1.13 o
   3  -2   8        1.04        2.33      0.62 o
   4  -2   8        2.84        3.35      0.76 o
   5  -2   8       27.50       29.86      2.28 o
  -5  -1   8       49.98       48.49      1.87 o
  -4  -1   8       18.75       18.15      0.67 o
  -3  -1   8       40.75       42.07      0.84 o
  -2  -1   8     2144.18     2202.94     29.52 o
  -1  -1   8      281.19      292.57      4.16 o
   0  -1   8       26.52       25.44      0.65 o
   1  -1   8      808.85      842.91      9.98 o
   2  -1   8       52.92       57.64      1.04 o
   3  -1   8        5.34        6.37      0.39 o
   4  -1   8       23.44       20.60      1.24 o
   5  -1   8        3.75        2.48      1.08 o
  -5   0   8        2.22        1.00      1.08 o
  -4   0   8       53.41       51.78      2.58 o
  -3   0   8       19.37       21.75      0.49 o
  -2   0   8      129.11      125.95      2.35 o
  -1   0   8       91.64       97.01      1.41 o
   0   0   8      111.88      104.04      1.48 o
   1   0   8       58.15       61.39      1.00 o
   2   0   8       70.63       76.23      0.99 o
   3   0   8        2.70        2.27      0.28 o
   4   0   8        3.72        3.36      0.55 o
   5   0   8       27.55       31.50      2.10 o
  -4   1   8        4.18        3.46      0.57 o
  -3   1   8        3.94        4.11      0.34 o
  -2   1   8       16.15       19.12      0.83 o
  -1   1   8      286.34      317.10      4.51 o
   0   1   8      214.38      218.07      2.41 o
   1   1   8      316.38      319.94      3.20 o
   2   1   8     1656.31     1717.09     17.39 o
   3   1   8        4.06        4.59      0.64 o
   4   1   8       11.95       11.96      0.76 o
   5   1   8        8.57        6.98      0.80 o
  -4   2   8        1.52        1.79      0.74 o
  -3   2   8        7.34        6.79      1.00 o
  -2   2   8       33.97       39.16      1.47 o
  -1   2   8        7.05        9.83      0.41 o
   0   2   8      143.69      142.44      1.82 o
   1   2   8      157.78      180.06      2.27 o
   2   2   8      361.23      354.28      4.19 o
   3   2   8       51.53       50.68      1.01 o
   4   2   8      400.43      398.19      7.05 o
   5   2   8       41.65       38.63      1.65 o
  -4   3   8        1.73        2.12      0.99 o
  -3   3   8        1.01        0.81      0.52 o
  -2   3   8       55.42       53.90      1.06 o
  -1   3   8      117.48      121.93      2.03 o
   0   3   8       27.84       22.82      0.62 o
   1   3   8      183.49      194.17      2.77 o
   2   3   8       32.27       29.94      0.66 o
   3   3   8        7.42        7.54      0.51 o
   4   3   8      153.33      151.02      3.33 o
   5   3   8       10.24       11.09      0.96 o
  -4   4   8        7.47        9.97      1.54 o
  -3   4   8       11.29       13.01      1.58 o
  -2   4   8      165.46      164.29      3.95 o
  -1   4   8      100.47       97.59      2.15 o
   0   4   8        1.36        0.66      0.41 o
   1   4   8       90.43       92.74      1.63 o
   2   4   8       25.79       24.98      0.78 o
   3   4   8        2.78        2.39      0.45 o
   4   4   8       15.68       15.47      1.26 o
   5   4   8       15.67       15.10      1.11 o
  -3   5   8        2.53        2.93      1.41 o
  -2   5   8        4.26        4.92      0.88 o
  -1   5   8        6.82        6.92      0.63 o
   0   5   8       37.26       34.85      1.08 o
   1   5   8       76.16       77.67      2.30 o
   2   5   8        5.39        7.18      0.65 o
   3   5   8        6.61        6.44      0.57 o
   4   5   8        4.42        5.26      0.87 o
   5   5   8        4.26        2.55      0.81 o
  -2   6   8       13.03       14.60      2.11 o
  -1   6   8        1.42        2.18      1.60 o
   0   6   8        4.86        6.84      0.64 o
   1   6   8       38.55       37.43      1.27 o
   2   6   8        2.18        1.58      0.62 o
   3   6   8        1.69        1.51      0.56 o
   4   6   8       28.11       23.38      1.53 o
   0   7   8       15.70       19.00      1.52 o
   1   7   8        7.14        5.82      0.83 o
   2   7   8       22.95       25.58      2.21 o
   3   7   8        1.21        2.04      0.83 o
  -2  -7   9        8.75       11.89      1.16 o
  -1  -7   9       10.04       10.11      1.01 o
   0  -7   9        0.14       -0.26      0.88 o
  -4  -6   9        7.18        9.02      1.96 o
  -3  -6   9        1.47        0.89      0.79 o
  -2  -6   9        8.98       12.05      1.04 o
  -1  -6   9        1.54        3.19      0.69 o
   0  -6   9       14.91       17.35      1.03 o
   1  -6   9        8.18       11.40      1.21 o
   2  -6   9        2.28        2.81      1.59 o
  -4  -5   9        0.19       -0.36      0.55 o
  -3  -5   9       27.69       25.79      0.99 o
  -2  -5   9        7.07        8.11      0.57 o
  -1  -5   9       17.17       18.28      0.83 o
   0  -5   9       17.24       17.19      0.94 o
   1  -5   9       27.43       25.92      1.07 o
   2  -5   9       15.79       19.38      2.13 o
   3  -5   9        2.76        2.12      0.90 o
  -5  -4   9        9.04        8.14      1.02 o
  -4  -4   9        5.57        5.46      0.56 o
  -3  -4   9        1.19        1.48      0.44 o
  -2  -4   9      218.45      219.26      3.47 o
  -1  -4   9       37.46       37.34      1.06 o
   0  -4   9      567.92      522.08     10.90 o
   1  -4   9      303.80      300.21      6.73 o
   2  -4   9       32.36       29.56      1.02 o
   3  -4   9        5.25        3.08      0.84 o
   4  -4   9       23.01       26.32      1.72 o
  -5  -3   9        6.85        7.28      0.89 o
  -4  -3   9       20.98       21.37      0.82 o
  -3  -3   9       15.51       15.57      0.75 o
  -2  -3   9       24.26       24.44      0.75 o
  -1  -3   9       19.22       21.96      0.70 o
   0  -3   9       18.12       20.68      0.64 o
   1  -3   9       52.28       48.97      1.68 o
   2  -3   9       59.91       60.22      1.60 o
   3  -3   9       12.62       13.84      1.95 o
   4  -3   9        0.53       -0.46      1.04 o
  -5  -2   9        3.24        3.37      0.63 o
  -4  -2   9      135.86      136.83      2.57 o
  -3  -2   9       81.94       78.19      1.45 o
  -2  -2   9       68.00       70.05      1.15 o
  -1  -2   9       35.31       35.51      0.96 o
   0  -2   9      291.00      285.45      5.27 o
   1  -2   9       30.73       35.09      0.79 o
   2  -2   9        7.69        7.47      0.37 o
   3  -2   9       14.68       14.75      1.07 o
   4  -2   9        2.42        2.74      1.00 o
   5  -2   9        3.11        4.79      1.30 o
  -5  -1   9        7.33        8.57      0.95 o
  -4  -1   9       34.28       34.22      1.17 o
  -3  -1   9        6.05        6.36      0.55 o
  -2  -1   9      806.59      831.01     11.01 o
  -1  -1   9      106.52      111.24      1.80 o
   0  -1   9        6.94        6.80      0.40 o
   1  -1   9      732.25      767.49      9.40 o
   2  -1   9       52.09       50.15      0.97 o
   3  -1   9       51.41       51.48      1.07 o
   4  -1   9       12.99        9.83      1.12 o
   5  -1   9       56.22       56.06      2.96 o
  -5   0   9        0.37       -0.14      1.06 o
  -4   0   9       28.36       29.25      2.05 o
  -3   0   9       51.67       52.20      0.99 o
  -2   0   9       76.75       82.45      1.62 o
  -1   0   9       33.64       35.39      0.64 o
   0   0   9        0.35        0.92      0.46 o
   1   0   9      138.20      146.79      1.88 o
   2   0   9       67.35       71.75      0.96 o
   3   0   9       30.72       29.08      0.71 o
   4   0   9       36.03       32.87      1.14 o
   5   0   9        8.39        6.49      1.28 o
  -5   1   9        0.99        1.20      1.26 o
  -4   1   9       15.90       11.28      0.94 o
  -3   1   9       54.43       58.35      2.00 o
  -2   1   9       15.93       16.22      1.28 o
  -1   1   9      639.52      696.29     12.46 o
   0   1   9       30.05       28.64      0.54 o
   1   1   9        4.34        4.09      0.25 o
   2   1   9      150.82      148.68      1.96 o
   3   1   9       50.49       51.22      1.08 o
   4   1   9       23.87       24.32      1.05 o
   5   1   9       10.54       11.48      0.96 o
  -4   2   9       10.91       12.03      1.13 o
  -3   2   9        3.32        2.15      0.42 o
  -2   2   9        1.01        0.97      0.18 o
  -1   2   9        8.05        7.66      0.34 o
   0   2   9      383.87      387.46      4.51 o
   1   2   9      242.15      251.57      3.06 o
   2   2   9      894.84      900.36     10.13 o
   3   2   9       73.25       72.33      1.17 o
   4   2   9      209.81      208.50      4.13 o
   5   2   9       16.82       15.55      1.00 o
  -4   3   9       19.65       17.13      1.54 o
  -3   3   9       16.29       16.34      0.89 o
  -2   3   9       33.50       33.13      0.89 o
  -1   3   9      254.01      235.84      4.17 o
   0   3   9       70.97       65.97      1.16 o
   1   3   9      106.16      110.41      1.74 o
   2   3   9       26.41       28.15      0.66 o
   3   3   9        3.06        2.92      0.43 o
   4   3   9      228.44      229.56      3.98 o
   5   3   9       15.87       15.21      1.12 o
  -4   4   9       54.87       56.59      3.01 o
  -3   4   9       62.97       60.17      3.03 o
  -2   4   9       64.66       63.04      2.01 o
  -1   4   9       17.30       15.75      0.82 o
   0   4   9      378.74      368.47      5.99 o
   1   4   9        1.24        1.26      0.34 o
   2   4   9      106.96      111.43      1.96 o
   3   4   9        5.94        6.02      0.53 o
   4   4   9        8.29        7.92      0.83 o
   5   4   9       14.40       12.47      1.32 o
  -3   5   9        4.09        2.81      1.45 o
  -2   5   9       10.86       12.66      1.13 o
  -1   5   9       13.72       14.59      0.87 o
   0   5   9       19.64       18.83      0.82 o
   1   5   9        0.85        0.19      0.44 o
   2   5   9        9.70        9.71      0.56 o
   3   5   9        0.06        0.76      0.44 o
   4   5   9       16.28       14.50      1.07 o
  -2   6   9       30.06       24.17      2.49 o
  -1   6   9        5.03        6.31      1.04 o
   0   6   9       15.55       19.16      2.07 o
   1   6   9        4.59        4.36      0.61 o
   2   6   9        0.16        0.08      0.56 o
   3   6   9        3.74        2.85      0.61 o
   4   6   9        0.58       -0.19      0.70 o
   0   7   9       44.15       47.11      3.35 o
   1   7   9       29.97       28.51      1.37 o
   2   7   9       20.67       21.94      1.30 o
   3   7   9        4.13        5.01      1.21 o
  -2  -7  10       22.39       26.96      3.99 o
  -1  -7  10        8.32        7.99      0.96 o
   0  -7  10        9.03       11.93      1.36 o
  -3  -6  10        6.17        9.25      1.62 o
  -2  -6  10        2.43        3.24      0.73 o
  -1  -6  10        4.14        3.51      0.85 o
   0  -6  10       18.43       18.95      1.31 o
   1  -6  10       22.34       27.21      1.71 o
   2  -6  10        5.41        7.17      1.90 o
  -4  -5  10        5.34        3.38      0.88 o
  -3  -5  10       16.99       14.34      0.78 o
  -2  -5  10        2.46        2.54      0.45 o
  -1  -5  10       13.59       12.05      0.85 o
   0  -5  10       27.16       28.50      1.21 o
   1  -5  10        6.14        6.65      0.67 o
   2  -5  10        4.48        6.95      2.13 o
   3  -5  10        1.79        2.50      1.12 o
  -5  -4  10        9.62        8.74      1.62 o
  -4  -4  10        2.07        2.06      0.87 o
  -3  -4  10      155.91      148.25      2.95 o
  -2  -4  10       65.93       69.04      1.47 o
  -1  -4  10       23.80       24.34      0.86 o
   0  -4  10      303.53      280.68      5.07 o
   1  -4  10      303.60      287.01      6.51 o
   2  -4  10       13.23       14.60      0.88 o
   3  -4  10        0.66        0.85      0.74 o
  -5  -3  10        2.22        2.19      0.73 o
  -4  -3  10        1.07        0.45      1.06 o
  -3  -3  10       49.77       47.33      1.28 o
  -2  -3  10       40.54       38.54      1.08 o
  -1  -3  10        6.40        4.62      0.56 o
   0  -3  10       59.65       56.30      1.20 o
   1  -3  10      251.33      245.00      4.42 o
   2  -3  10       71.78       67.17      2.68 o
   3  -3  10       19.68       19.26      1.30 o
   4  -3  10        0.74        1.87      1.01 o
  -5  -2  10        2.10        1.52      1.61 o
  -4  -2  10        1.36        1.11      0.87 o
  -3  -2  10      300.71      292.68      4.38 o
  -2  -2  10       76.37       75.51      1.35 o
  -1  -2  10       60.29       63.08      1.77 o
   0  -2  10      122.23      125.00      2.41 o
   1  -2  10       30.24       29.41      0.82 o
   2  -2  10        5.74        5.39      0.37 o
   3  -2  10        9.86        8.26      0.91 o
   4  -2  10        2.21        3.04      0.81 o
  -5  -1  10        1.85        3.57      1.12 o
  -4  -1  10       63.61       58.97      2.13 o
  -3  -1  10      126.45      127.56      2.72 o
  -2  -1  10       65.92       60.52      1.12 o
  -1  -1  10       21.70       20.75      0.63 o
   0  -1  10      204.46      204.60      3.54 o
   1  -1  10      129.49      140.39      2.01 o
   2  -1  10       22.39       24.53      0.61 o
   3  -1  10      267.00      267.84      3.74 o
   4  -1  10       31.11       24.61      1.40 o
   5  -1  10       18.38       18.99      1.83 o
  -5   0  10        5.89        4.66      1.35 o
  -4   0  10       14.04       13.85      0.78 o
  -3   0  10      119.52      121.59      1.94 o
  -2   0  10       61.74       71.13      1.48 o
  -1   0  10       23.04       22.95      0.70 o
   0   0  10        3.93        4.05      0.32 o
   1   0  10      107.30      114.38      1.55 o
   2   0  10       40.65       36.54      0.64 o
   3   0  10       25.81       25.69      0.74 o
   4   0  10       82.28       78.24      1.91 o
   5   0  10        6.69        8.59      1.40 o
  -5   1  10        0.08        1.04      1.25 o
  -4   1  10       57.07       51.07      1.64 o
  -3   1  10      164.57      177.25      7.96 o
  -2   1  10       15.07       15.34      0.66 o
  -1   1  10      118.60      136.57      4.57 o
   0   1  10      232.16      245.78      3.19 o
   1   1  10       46.44       46.31      0.86 o
   2   1  10      140.65      139.64      2.03 o
   3   1  10      283.90      290.18      5.04 o
   4   1  10        4.61        5.04      0.61 o
   5   1  10        6.41        7.80      0.87 o
  -4   2  10        1.50        1.85      0.81 o
  -3   2  10        4.48        4.69      0.37 o
  -2   2  10        6.49        6.53      0.34 o
  -1   2  10      162.74      174.15      2.82 o
   0   2  10      180.29      180.80      2.27 o
   1   2  10        9.31        8.43      0.39 o
   2   2  10      574.91      602.21      6.92 o
   3   2  10       28.81       32.63      0.74 o
   4   2  10       16.20       15.83      0.93 o
   5   2  10        0.44       -0.32      0.55 o
  -4   3  10       13.66       15.46      1.53 o
  -3   3  10        2.98        3.22      0.98 o
  -2   3  10        0.27       -0.24      0.46 o
  -1   3  10       36.02       34.92      1.04 o
   0   3  10       57.49       49.21      0.97 o
   1   3  10       27.81       25.86      0.64 o
   2   3  10        7.20        7.52      0.38 o
   3   3  10       20.79       19.97      1.01 o
   4   3  10       78.53       80.00      1.90 o
   5   3  10       12.63       11.93      1.31 o
  -3   4  10        5.15        7.10      1.43 o
  -2   4  10       21.47       23.11      1.22 o
  -1   4  10      193.23      197.23      4.42 o
   0   4  10      646.63      629.25      9.02 o
   1   4  10        1.26        1.68      0.36 o
   2   4  10      156.72      159.20      2.42 o
   3   4  10       60.78       59.31      1.38 o
   4   4  10        4.41        4.35      0.73 o
   5   4  10        3.65        3.44      0.81 o
  -3   5  10       32.69       28.53      2.44 o
  -2   5  10        1.90        3.06      1.27 o
  -1   5  10       28.79       25.20      1.31 o
   0   5  10       97.58       96.43      1.97 o
   1   5  10        1.08        1.47      0.47 o
   2   5  10       19.66       20.52      0.75 o
   3   5  10       23.00       22.00      0.90 o
   4   5  10        1.94        0.35      1.27 o
  -2   6  10       10.46       13.89      2.06 o
  -1   6  10        5.14        4.71      1.03 o
   0   6  10        7.82        7.94      0.69 o
   1   6  10        4.93        4.88      0.63 o
   2   6  10        5.04        6.72      0.82 o
   3   6  10        2.57        1.67      0.64 o
   4   6  10        2.93        3.21      0.81 o
   0   7  10       17.91       19.48      2.33 o
   1   7  10       15.98       18.06      1.17 o
   2   7  10       25.60       28.35      1.44 o
  -2  -7  11       56.04       62.87      2.64 o
  -1  -7  11        2.40        1.21      0.75 o
  -3  -6  11        1.35       -0.11      0.76 o
  -2  -6  11        6.77        8.66      0.88 o
  -1  -6  11        9.86       10.80      0.93 o
   0  -6  11        0.93        0.69      0.61 o
   1  -6  11       50.48       60.56      2.98 o
  -4  -5  11        0.23       -0.94      1.26 o
  -3  -5  11       10.02        9.31      0.84 o
  -2  -5  11        1.16        1.91      0.50 o
  -1  -5  11        7.18        6.24      0.60 o
   0  -5  11       29.93       26.93      1.51 o
   1  -5  11        6.62        7.61      0.98 o
   2  -5  11        0.03       -0.26      0.68 o
   3  -5  11        0.28        0.64      0.89 o
  -5  -4  11        1.65        0.61      0.93 o
  -4  -4  11        5.13        4.98      1.18 o
  -3  -4  11       36.06       30.15      1.11 o
  -2  -4  11        9.12        7.81      0.79 o
  -1  -4  11       10.26        9.39      0.59 o
   0  -4  11       14.59       15.02      0.87 o
   1  -4  11      494.34      471.01     19.61 o
   2  -4  11        6.28        6.47      0.79 o
   3  -4  11       25.86       25.98      1.62 o
  -5  -3  11        4.85        3.55      0.81 o
  -4  -3  11        2.59        2.42      0.64 o
  -3  -3  11      126.78      124.99      2.50 o
  -2  -3  11      110.20      111.46      1.95 o
  -1  -3  11        4.24        3.48      0.47 o
   0  -3  11      256.62      243.85      3.72 o
   1  -3  11      462.70      451.59      5.90 o
   2  -3  11       16.46       17.13      0.90 o
   3  -3  11        3.98        3.37      1.45 o
   4  -3  11       54.28       62.83      2.49 o
  -5  -2  11        0.11        1.43      0.79 o
  -4  -2  11       25.38       26.14      2.07 o
  -3  -2  11     1097.61     1086.35     17.01 o
  -2  -2  11       32.76       33.50      1.04 o
  -1  -2  11       59.39       56.38      1.35 o
   0  -2  11      274.73      280.49      4.81 o
   1  -2  11       22.96       24.40      0.68 o
   2  -2  11       15.10       17.02      0.59 o
   3  -2  11        1.72        2.25      0.81 o
   4  -2  11        2.09        2.23      0.80 o
  -5  -1  11        0.23       -0.06      1.35 o
  -4  -1  11       16.84       16.00      0.70 o
  -3  -1  11       23.49       25.14      0.85 o
  -2  -1  11      125.98      118.60      2.27 o
  -1  -1  11       50.88       53.64      1.09 o
   0  -1  11      676.48      684.41     10.87 o
   1  -1  11       17.94       19.64      0.57 o
   2  -1  11       14.57       15.64      0.56 o
   3  -1  11       12.83       15.89      0.76 o
   4  -1  11        6.87        6.59      0.96 o
   5  -1  11       10.88       11.33      1.61 o
  -5   0  11        6.13        3.49      1.36 o
  -4   0  11       26.73       25.78      1.08 o
  -3   0  11       29.61       28.32      0.71 o
  -2   0  11       50.24       47.93      1.42 o
  -1   0  11        3.94        3.87      0.21 o
   0   0  11        5.29        5.44      0.32 o
   1   0  11        9.21        8.76      0.47 o
   2   0  11       11.73       13.24      0.49 o
   3   0  11       58.14       60.38      1.21 o
   4   0  11       74.52       68.06      1.79 o
   5   0  11        4.14        5.59      1.30 o
  -5   1  11        3.10        3.18      1.40 o
  -4   1  11       42.16       37.61      1.42 o
  -3   1  11      147.49      147.16      3.45 o
  -2   1  11       13.99       15.13      0.70 o
  -1   1  11      174.79      178.15      3.17 o
   0   1  11       70.16       79.12      1.25 o
   1   1  11       36.28       31.39      0.71 o
   2   1  11      137.05      138.87      2.06 o
   3   1  11       69.64       67.37      1.47 o
   4   1  11        4.48        4.67      0.61 o
   5   1  11        0.56        0.73      0.75 o
  -4   2  11        8.49        7.97      1.03 o
  -3   2  11       10.89       15.16      1.29 o
  -2   2  11        0.15        0.06      0.21 o
  -1   2  11      111.93      118.16      2.25 o
   0   2  11      252.90      267.56      3.23 o
   1   2  11        8.33        6.62      0.35 o
   2   2  11      143.88      136.36      1.89 o
   3   2  11       59.33       62.40      1.19 o
   4   2  11       18.75       18.82      1.00 o
   5   2  11        7.88        6.88      1.22 o
  -4   3  11        1.66        0.61      1.03 o
  -3   3  11        1.81        1.01      0.93 o
  -2   3  11       13.62       14.90      0.87 o
  -1   3  11       70.78       66.73      1.85 o
   0   3  11       20.21       19.19      0.71 o
   1   3  11        6.80        7.15      0.38 o
   2   3  11       18.51       20.21      0.67 o
   3   3  11       14.92       15.25      0.70 o
   4   3  11        7.91        6.52      0.68 o
   5   3  11        0.11        0.11      0.64 o
  -3   4  11       23.34       24.32      2.05 o
  -2   4  11        4.74        4.50      0.73 o
  -1   4  11      648.12      657.47     15.68 o
   0   4  11      112.62      107.30      2.04 o
   1   4  11        0.42        0.97      0.32 o
   2   4  11       56.30       52.45      1.12 o
   3   4  11      105.42       98.66      1.89 o
   4   4  11        0.96        1.27      0.63 o
   5   4  11        0.92        0.21      0.66 o
  -3   5  11        4.95        5.07      1.61 o
  -2   5  11        0.69        2.08      1.27 o
  -1   5  11        0.94        0.90      0.98 o
   0   5  11      213.23      218.33      3.66 o
   1   5  11        1.57        1.72      0.49 o
   2   5  11       29.59       29.48      1.12 o
   3   5  11       26.06       21.78      0.98 o
   4   5  11        4.39        3.18      0.76 o
  -2   6  11        1.58        1.06      1.43 o
  -1   6  11       54.68       61.42      2.57 o
   0   6  11        0.39       -0.34      0.48 o
   1   6  11       12.54       13.27      0.84 o
   2   6  11        1.53        0.23      0.60 o
   3   6  11        2.40        1.81      0.60 o
   4   6  11        2.57        2.56      0.81 o
   0   7  11        3.11        3.32      1.67 o
   1   7  11        3.27        3.14      0.81 o
   2   7  11        0.66        0.66      0.72 o
  -1  -7  12        3.22        4.77      1.50 o
  -3  -6  12        3.77        5.40      0.83 o
  -2  -6  12        2.67        3.26      0.83 o
  -1  -6  12        6.33        7.57      0.93 o
   0  -6  12        5.60        6.92      0.84 o
   1  -6  12      101.87      113.09      4.49 o
  -4  -5  12        0.37       -0.15      1.31 o
  -3  -5  12       29.31       28.94      1.07 o
  -2  -5  12       15.40       13.98      0.77 o
  -1  -5  12        6.25        6.67      0.62 o
   0  -5  12       36.28       36.67      1.79 o
   1  -5  12        6.49        5.81      1.63 o
   2  -5  12       10.19       11.12      2.69 o
  -4  -4  12        4.31        5.50      0.69 o
  -3  -4  12       12.18       12.86      0.80 o
  -2  -4  12       31.04       26.37      0.91 o
  -1  -4  12        6.97        7.35      0.56 o
   0  -4  12       46.16       45.45      2.25 o
   1  -4  12      328.74      318.02      5.84 o
   2  -4  12        8.01        7.85      0.97 o
   3  -4  12       12.25       12.38      1.25 o
  -5  -3  12        3.40        2.88      1.14 o
  -4  -3  12       17.76       17.81      1.63 o
  -3  -3  12       15.98       15.92      0.80 o
  -2  -3  12       19.62       17.58      0.68 o
  -1  -3  12        2.60        3.42      0.49 o
   0  -3  12       93.19       82.54      2.52 o
   1  -3  12       36.39       35.04      0.91 o
   2  -3  12        5.18        5.90      0.64 o
   3  -3  12        5.78        7.05      1.45 o
   4  -3  12        2.92        4.36      0.99 o
  -5  -2  12        3.29        3.51      0.88 o
  -4  -2  12       43.16       39.78      1.48 o
  -3  -2  12      657.64      644.21     10.34 o
  -2  -2  12       19.29       17.88      0.61 o
  -1  -2  12        4.71        4.11      0.46 o
   0  -2  12      462.03      454.82      6.52 o
   1  -2  12        4.37        4.49      0.41 o
   2  -2  12        2.56        2.34      0.33 o
   3  -2  12        6.37        4.04      0.63 o
   4  -2  12        2.33        3.28      1.04 o
  -5  -1  12        5.34        5.40      1.28 o
  -4  -1  12       13.11       14.76      0.90 o
  -3  -1  12      855.31      872.45     13.76 o
  -2  -1  12      112.48      110.03      1.48 o
  -1  -1  12       23.45       21.23      0.66 o
   0  -1  12      260.32      256.24      4.40 o
   1  -1  12       24.02       25.12      0.77 o
   2  -1  12        1.83        1.36      0.32 o
   3  -1  12       11.44        8.99      0.61 o
   4  -1  12        6.25        6.00      0.78 o
   5  -1  12        7.31       10.05      1.64 o
  -5   0  12        2.67        3.03      1.28 o
  -4   0  12       14.31       14.69      0.90 o
  -3   0  12        1.52        1.22      0.49 o
  -2   0  12       23.03       24.90      0.65 o
  -1   0  12       46.98       46.79      0.82 o
   0   0  12       24.58       23.94      0.61 o
   1   0  12       34.27       32.72      0.77 o
   2   0  12       25.42       25.20      0.68 o
   3   0  12      122.52      114.90      2.23 o
   4   0  12       11.36       10.44      1.10 o
   5   0  12        3.26        1.68      1.19 o
  -5   1  12        3.11        5.48      1.54 o
  -4   1  12        3.55        4.20      0.70 o
  -3   1  12       95.60       86.26      2.35 o
  -2   1  12        3.82        3.65      0.29 o
  -1   1  12      131.14      122.09      1.95 o
   0   1  12      459.52      503.76      7.00 o
   1   1  12       35.65       34.85      0.98 o
   2   1  12       40.85       38.03      0.85 o
   3   1  12      324.24      319.66      4.92 o
   4   1  12        3.40        4.04      0.62 o
   5   1  12        2.53        1.95      0.63 o
  -4   2  12        1.13        1.23      0.86 o
  -3   2  12       14.94       14.97      1.29 o
  -2   2  12        6.35        6.82      1.03 o
  -1   2  12       41.83       42.74      1.30 o
   0   2  12      422.98      445.95      8.25 o
   1   2  12       15.83       12.88      0.46 o
   2   2  12       19.58       19.89      0.59 o
   3   2  12     2127.55     2089.73     25.27 o
   4   2  12        7.75        7.24      0.75 o
   5   2  12       10.79       12.91      1.00 o
  -4   3  12       20.56       24.29      1.93 o
  -3   3  12        1.75        0.11      0.93 o
  -2   3  12        0.71        0.90      0.79 o
  -1   3  12      117.28      118.25      2.39 o
   0   3  12       22.92       24.48      0.62 o
   1   3  12        0.01       -0.16      0.24 o
   2   3  12       10.35       10.55      0.47 o
   3   3  12       42.48       42.64      1.15 o
   4   3  12       11.38       11.75      1.39 o
   5   3  12        9.85       10.89      1.01 o
  -3   4  12        9.99       11.20      1.60 o
  -2   4  12        4.73        5.01      1.03 o
  -1   4  12      143.78      141.87      2.93 o
   0   4  12        4.61        4.23      0.67 o
   1   4  12        1.20        1.48      0.34 o
   2   4  12        7.74        6.92      0.48 o
   3   4  12        8.18        7.81      0.61 o
   4   4  12        0.50        0.61      0.62 o
   5   4  12        4.42        3.61      0.83 o
  -2   5  12        1.28        2.34      1.36 o
  -1   5  12       42.87       42.52      3.88 o
   0   5  12      183.43      186.88      3.68 o
   1   5  12       16.37       16.33      0.84 o
   2   5  12       23.17       23.19      1.24 o
   3   5  12       47.16       38.55      1.29 o
   4   5  12        0.97        0.67      0.70 o
  -1   6  12        9.84       11.57      1.85 o
   0   6  12        2.65        3.85      0.61 o
   1   6  12        2.31        0.98      0.56 o
   2   6  12        1.38        2.14      0.67 o
   3   6  12        2.85        1.75      0.75 o
   0   7  12        3.86        3.62      1.60 o
   1   7  12        2.38        1.61      0.82 o
   2   7  12       11.65       11.04      1.59 o
  -3  -6  13        0.79        1.24      0.74 o
  -2  -6  13        8.55       10.78      1.23 o
  -1  -6  13        3.34        4.81      0.81 o
   0  -6  13        2.97        3.07      0.74 o
   1  -6  13       11.19       14.52      3.71 o
  -4  -5  13        2.55        1.19      0.88 o
  -3  -5  13       49.65       46.69      1.52 o
  -2  -5  13        1.33        0.69      0.48 o
  -1  -5  13        5.75        5.42      0.90 o
   0  -5  13      123.46      120.68      4.80 o
   1  -5  13        1.81        1.34      0.82 o
   2  -5  13        1.23        1.82      0.83 o
  -4  -4  13        0.48        0.74      0.69 o
  -3  -4  13       50.36       48.41      1.81 o
  -2  -4  13       64.61       52.77      1.30 o
  -1  -4  13        0.08        0.09      0.38 o
   0  -4  13      351.63      348.11      6.19 o
   1  -4  13        6.31        7.87      0.81 o
   2  -4  13        3.21        4.54      0.81 o
   3  -4  13        1.70        4.12      0.95 o
  -5  -3  13        1.81        2.20      1.30 o
  -4  -3  13        5.76        5.92      0.80 o
  -3  -3  13       15.90       15.52      0.81 o
  -2  -3  13        0.78        1.22      0.43 o
  -1  -3  13        6.97        6.70      0.61 o
   0  -3  13        6.09        4.98      0.62 o
   1  -3  13      354.73      345.85      5.35 o
   2  -3  13        2.53        2.27      0.45 o
   3  -3  13        2.40        2.69      0.83 o
   4  -3  13       22.60       24.93      1.67 o
  -5  -2  13        1.02       -1.00      1.00 o
  -4  -2  13       23.96       21.73      1.15 o
  -3  -2  13       45.79       46.24      1.24 o
  -2  -2  13       46.78       42.90      1.09 o
  -1  -2  13       18.10       18.11      1.28 o
   0  -2  13      107.86      108.19      1.96 o
   1  -2  13       15.18       15.34      0.58 o
   2  -2  13        0.33        0.31      0.34 o
   3  -2  13       20.80       16.35      1.01 o
   4  -2  13        6.15        7.88      1.06 o
  -5  -1  13       11.09       12.77      1.63 o
  -4  -1  13        0.65       -0.36      0.53 o
  -3  -1  13      411.28      405.74      6.74 o
  -2  -1  13       10.19       10.16      0.60 o
  -1  -1  13       18.17       14.69      0.66 o
   0  -1  13      379.05      376.52      5.45 o
   1  -1  13      282.68      285.27      5.11 o
   2  -1  13       13.80       13.94      0.60 o
   3  -1  13       32.90       25.82      0.97 o
   4  -1  13       27.03       22.92      1.30 o
   5  -1  13        2.56        2.96      1.27 o
  -5   0  13        1.23        0.76      1.33 o
  -4   0  13       35.16       34.15      1.36 o
  -3   0  13       46.29       42.03      1.49 o
  -2   0  13        5.15        4.48      0.47 o
  -1   0  13        2.26        3.16      0.43 o
   0   0  13       24.47       25.86      0.64 o
   1   0  13       10.16        9.91      0.46 o
   2   0  13        2.63        2.57      0.33 o
   3   0  13       90.10       90.36      2.12 o
   4   0  13       18.06       17.37      1.34 o
   5   0  13        2.89        2.53      1.27 o
  -4   1  13        2.74        3.97      0.72 o
  -3   1  13       75.33       63.36      3.99 o
  -2   1  13        5.54        6.85      0.44 o
  -1   1  13       29.03       31.92      0.73 o
   0   1  13       26.38       29.32      0.71 o
   1   1  13        8.01        6.00      0.42 o
   2   1  13       52.01       50.27      1.64 o
   3   1  13      104.04      106.90      1.79 o
   4   1  13        1.65        1.31      0.53 o
   5   1  13        3.23        2.34      0.97 o
  -4   2  13        2.02        1.64      0.75 o
  -3   2  13       13.70       15.61      1.09 o
  -2   2  13        3.27        2.56      0.63 o
  -1   2  13        0.58        0.38      0.30 o
   0   2  13      109.79      116.13      1.79 o
   1   2  13       33.15       34.64      0.90 o
   2   2  13       93.14       92.39      1.45 o
   3   2  13       18.72       25.41      1.34 o
   4   2  13        4.41        4.23      0.74 o
   5   2  13        5.83        6.51      0.99 o
  -4   3  13       18.22       18.89      1.75 o
  -3   3  13        9.36        8.96      1.35 o
  -2   3  13       39.11       40.48      1.40 o
  -1   3  13      218.91      218.98      3.99 o
   0   3  13       21.57       22.04      0.68 o
   1   3  13        6.20        7.66      0.42 o
   2   3  13       83.75       76.91      1.41 o
   3   3  13       84.80       78.02      1.61 o
   4   3  13       23.51       21.44      1.14 o
   5   3  13        1.76        0.52      0.71 o
  -3   4  13        2.56        2.22      1.28 o
  -2   4  13       14.22       15.24      1.75 o
  -1   4  13       62.62       65.39      1.72 o
   0   4  13      109.60      115.73      1.92 o
   1   4  13        2.91        2.78      0.48 o
   2   4  13       19.54       18.43      0.69 o
   3   4  13       45.89       42.95      1.19 o
   4   4  13        1.72        1.55      0.68 o
   5   4  13        3.71        1.86      1.38 o
  -2   5  13        5.49        8.12      1.62 o
  -1   5  13       80.58       82.38      2.72 o
   0   5  13       14.74       16.90      1.25 o
   1   5  13       11.60       12.65      0.96 o
   2   5  13       16.80       15.00      0.86 o
   3   5  13       39.30       35.32      1.30 o
   4   5  13        7.78        9.55      0.98 o
  -1   6  13       74.10       73.79      4.09 o
   0   6  13        0.55        0.75      0.54 o
   1   6  13        4.97        7.61      0.75 o
   2   6  13        6.01        7.88      0.87 o
   3   6  13        1.08        1.64      0.62 o
   1   7  13        5.49        4.33      0.86 o
  -3  -6  14        2.88        3.13      0.82 o
  -2  -6  14       11.13       16.30      1.14 o
  -1  -6  14        6.99        9.01      1.28 o
   0  -6  14        0.42        0.12      0.68 o
   1  -6  14        2.01        2.04      0.77 o
  -4  -5  14       20.70       21.34      1.55 o
  -3  -5  14       14.92       14.44      1.17 o
  -2  -5  14        6.08        6.07      1.05 o
  -1  -5  14        5.20        5.88      0.81 o
   0  -5  14      121.10      117.69      3.53 o
   1  -5  14       16.38       17.38      1.08 o
   2  -5  14        1.22        2.37      1.54 o
  -4  -4  14        8.37        7.38      0.92 o
  -3  -4  14       56.63       56.34      2.00 o
  -2  -4  14       46.69       37.38      1.10 o
  -1  -4  14        0.93        0.24      0.50 o
   0  -4  14      298.16      293.08      6.07 o
   1  -4  14       33.68       36.05      1.39 o
   2  -4  14        4.21        3.67      0.68 o
   3  -4  14       33.64       37.60      3.28 o
  -4  -3  14       57.65       49.22      2.35 o
  -3  -3  14        8.85        8.63      0.87 o
  -2  -3  14       18.51       14.75      0.64 o
  -1  -3  14        1.58        1.08      0.48 o
   0  -3  14       84.53       79.08      1.93 o
   1  -3  14      471.67      468.98      6.91 o
   2  -3  14        6.89        6.95      0.60 o
   3  -3  14        4.69        3.21      0.83 o
   4  -3  14        9.76       11.38      1.46 o
  -5  -2  14        3.43        3.40      1.28 o
  -4  -2  14       12.92       12.29      1.27 o
  -3  -2  14        4.61        4.17      0.68 o
  -2  -2  14       58.75       56.44      1.18 o
  -1  -2  14       16.20       16.49      0.67 o
   0  -2  14       35.54       35.72      0.99 o
   1  -2  14        4.07        4.51      0.47 o
   2  -2  14        8.29        7.37      0.53 o
   3  -2  14        3.07        1.72      0.69 o
   4  -2  14        5.70        6.63      1.05 o
  -5  -1  14       30.16       35.53      2.50 o
  -4  -1  14        3.97        4.66      0.72 o
  -3  -1  14       41.40       41.23      1.52 o
  -2  -1  14       76.65       75.88      1.36 o
  -1  -1  14        0.83        1.11      0.38 o
   0  -1  14      251.49      254.32      3.86 o
   1  -1  14      248.00      239.04      3.72 o
   2  -1  14       38.78       36.86      1.14 o
   3  -1  14      118.24       97.37      2.06 o
   4  -1  14        1.07        1.79      0.67 o
  -5   0  14        2.59       -0.27      1.21 o
  -4   0  14       91.10       91.43      2.94 o
  -3   0  14       37.75       36.78      2.26 o
  -2   0  14       59.72       60.88      1.51 o
  -1   0  14      102.61      103.82      1.56 o
   0   0  14       15.98       16.41      0.55 o
   1   0  14       19.18       17.20      0.60 o
   2   0  14       31.47       29.08      0.83 o
   3   0  14       27.63       25.13      0.99 o
   4   0  14       35.87       34.74      1.85 o
   5   0  14        5.94        9.70      1.64 o
  -4   1  14       26.54       26.23      1.34 o
  -3   1  14       31.27       26.36      1.31 o
  -2   1  14       15.44       13.32      0.90 o
  -1   1  14       19.96       19.84      0.57 o
   0   1  14        2.96        3.43      0.37 o
   1   1  14       21.21       22.72      0.75 o
   2   1  14        0.13       -0.12      0.29 o
   3   1  14        9.55       10.38      0.55 o
   4   1  14        0.12       -0.11      0.50 o
   5   1  14        1.02        0.99      0.91 o
  -4   2  14        0.25        0.58      1.41 o
  -3   2  14       46.17       39.68      1.67 o
  -2   2  14       14.84       10.88      0.89 o
  -1   2  14        1.39        1.77      0.33 o
   0   2  14      267.55      283.58      3.82 o
   1   2  14       10.26       10.27      0.44 o
   2   2  14       81.10       76.57      1.40 o
   3   2  14      126.97      128.31      2.26 o
   4   2  14       42.59       37.13      1.50 o
   5   2  14        2.09        3.23      0.76 o
  -4   3  14       10.93       12.10      1.59 o
  -3   3  14        2.71        2.42      1.10 o
  -2   3  14       54.46       60.62      1.81 o
  -1   3  14      238.63      236.51      3.72 o
   0   3  14       10.42       12.36      0.54 o
   1   3  14       40.97       42.89      0.92 o
   2   3  14       10.21        7.21      0.48 o
   3   3  14      359.24      331.35      4.74 o
   4   3  14       43.63       41.24      1.58 o
   5   3  14        0.25        0.22      0.70 o
  -3   4  14        1.20        0.37      1.20 o
  -2   4  14       17.37       17.36      1.81 o
  -1   4  14      236.61      236.93      5.07 o
   0   4  14      168.72      166.35      2.32 o
   1   4  14        6.05        7.59      0.53 o
   2   4  14       51.39       45.26      1.08 o
   3   4  14       18.42       17.55      0.82 o
   4   4  14        1.37        1.00      0.67 o
  -2   5  14        4.51        3.64      1.54 o
  -1   5  14       31.48       31.55      3.78 o
   0   5  14        0.64        1.03      0.48 o
   1   5  14       20.17       22.00      0.83 o
   2   5  14        3.82        2.89      0.67 o
   3   5  14       72.80       66.83      2.09 o
   4   5  14        2.07        2.23      0.74 o
  -1   6  14        5.40        6.83      1.74 o
   0   6  14        2.55        1.56      0.62 o
   1   6  14       31.74       36.51      1.26 o
   2   6  14        2.46        2.38      0.70 o
   3   6  14        0.65        0.39      0.55 o
  -2  -6  15        1.42        1.74      0.75 o
  -1  -6  15        9.41       14.75      1.13 o
   0  -6  15        2.06        1.92      1.00 o
   1  -6  15        4.25        4.85      1.04 o
  -3  -5  15        1.24        1.03      0.80 o
  -2  -5  15        1.57        2.93      0.64 o
  -1  -5  15        4.63        3.75      0.64 o
   0  -5  15       35.38       35.90      1.85 o
   1  -5  15        1.54        1.68      0.93 o
   2  -5  15       14.28       15.36      1.54 o
  -4  -4  15        4.69        5.19      0.90 o
  -3  -4  15       12.16       11.59      1.04 o
  -2  -4  15        5.33        4.74      0.53 o
  -1  -4  15        5.61        4.29      0.65 o
   0  -4  15      176.41      174.08      3.60 o
   1  -4  15       51.15       56.21      1.77 o
   2  -4  15       31.85       30.51      1.38 o
   3  -4  15       27.23       33.76      1.96 o
  -4  -3  15      216.15      191.46      4.53 o
  -3  -3  15        3.87        4.34      0.76 o
  -2  -3  15       91.75       79.06      1.60 o
  -1  -3  15      137.48      131.32      2.96 o
   0  -3  15       43.75       40.35      1.16 o
   1  -3  15       86.01       82.90      1.58 o
   2  -3  15       65.95       66.04      1.62 o
   3  -3  15       10.84       11.16      1.20 o
  -4  -2  15      162.43      151.85      3.04 o
  -3  -2  15       54.94       53.53      1.81 o
  -2  -2  15       55.96       55.21      1.19 o
  -1  -2  15       51.70       48.62      1.58 o
   0  -2  15       48.96       47.05      1.35 o
   1  -2  15       41.65       40.26      1.12 o
   2  -2  15       13.42       13.82      0.66 o
   3  -2  15        1.97        0.35      0.57 o
   4  -2  15        2.35        3.29      1.01 o
  -5  -1  15        0.75       -0.46      1.18 o
  -4  -1  15        7.49        7.03      1.11 o
  -3  -1  15        9.28       10.43      0.87 o
  -2  -1  15      573.55      552.57      7.75 o
  -1  -1  15        6.51        7.12      0.55 o
   0  -1  15       28.16       28.36      0.85 o
   1  -1  15      129.27      136.29      2.39 o
   2  -1  15        6.12        4.97      0.65 o
   3  -1  15       40.59       35.41      1.18 o
   4  -1  15        3.99        2.99      0.77 o
  -4   0  15       64.17       67.37      4.09 o
  -3   0  15       21.05       19.92      1.42 o
  -2   0  15      120.47      117.51      2.32 o
  -1   0  15       57.40       61.04      1.07 o
   0   0  15        9.96        8.65      0.42 o
   1   0  15       80.55       77.90      1.41 o
   2   0  15       53.23       49.55      1.14 o
   3   0  15        8.76        6.89      0.53 o
   4   0  15       69.86       68.22      2.63 o
   5   0  15        3.13        3.11      3.06 o
  -4   1  15       29.18       27.55      1.40 o
  -3   1  15       14.77       13.52      0.98 o
  -2   1  15       27.38       22.56      1.96 o
  -1   1  15      180.58      191.96      2.98 o
   0   1  15        0.19        0.66      0.32 o
   1   1  15        1.96        1.96      0.40 o
   2   1  15      237.56      228.14      4.36 o
   3   1  15        2.02        1.53      0.38 o
   4   1  15        5.08        5.70      0.84 o
   5   1  15        3.88        5.84      1.32 o
  -4   2  15        1.11        0.11      0.80 o
  -3   2  15       46.06       40.46      1.74 o
  -2   2  15        5.94        4.98      0.79 o
  -1   2  15       21.14       20.71      0.90 o
   0   2  15       27.72       27.96      0.75 o
   1   2  15       14.91       14.52      0.60 o
   2   2  15       16.21       16.22      0.70 o
   3   2  15       32.93       32.67      1.05 o
   4   2  15      148.89      142.95      3.26 o
   5   2  15        1.23        1.14      0.69 o
  -3   3  15        2.77        2.94      1.52 o
  -2   3  15       71.17       74.61      2.47 o
  -1   3  15       63.90       63.93      1.42 o
   0   3  15       24.83       27.04      0.78 o
   1   3  15       86.28       83.75      1.40 o
   2   3  15       40.42       34.79      1.80 o
   3   3  15       74.48       72.10      1.58 o
   4   3  15       14.77       12.16      1.00 o
   5   3  15        1.62        0.60      0.76 o
  -3   4  15       11.84       19.54      2.04 o
  -2   4  15       40.82       43.99      2.82 o
  -1   4  15      152.78      152.36      3.15 o
   0   4  15       92.36       95.11      1.71 o
   1   4  15        0.87        1.25      0.41 o
   2   4  15       79.44       67.07      1.39 o
   3   4  15        1.61        1.33      0.49 o
   4   4  15        0.88        1.10      0.68 o
  -2   5  15       36.55       36.85      2.88 o
  -1   5  15        4.94        5.25      1.43 o
   0   5  15      199.26      207.93      4.22 o
   1   5  15       30.82       31.38      1.01 o
   2   5  15        8.53        6.22      0.70 o
   3   5  15       35.66       34.77      1.29 o
   4   5  15        0.06        0.09      0.93 o
  -1   6  15        0.32        1.01      1.48 o
   0   6  15        5.81        4.67      0.70 o
   1   6  15        8.32        8.87      0.76 o
   2   6  15        1.77        1.28      0.70 o
   3   6  15        5.99        6.55      0.79 o
  -2  -6  16        9.65        9.34      1.22 o
  -1  -6  16       73.05       88.06      3.18 o
   0  -6  16        4.46        5.38      1.42 o
  -3  -5  16       12.59       14.01      1.24 o
  -2  -5  16        0.12        0.89      0.68 o
  -1  -5  16       25.28       27.47      1.10 o
   0  -5  16       38.09       38.04      1.59 o
   1  -5  16        1.63        0.85      0.72 o
   2  -5  16       30.08       37.75      4.27 o
  -4  -4  16        2.60        3.82      0.85 o
  -3  -4  16        3.28        3.50      1.56 o
  -2  -4  16        5.17        3.26      0.63 o
  -1  -4  16        9.73        8.66      0.78 o
   0  -4  16       19.86       18.55      0.91 o
   1  -4  16       43.67       43.43      1.58 o
   2  -4  16        4.24        3.51      0.72 o
   3  -4  16        6.76        9.43      1.49 o
  -4  -3  16      133.33      130.71      3.44 o
  -3  -3  16       10.41       10.33      0.98 o
  -2  -3  16       52.94       44.27      1.14 o
  -1  -3  16       67.43       68.15      1.99 o
   0  -3  16       23.15       22.10      0.90 o
   1  -3  16        7.87        8.55      0.56 o
   2  -3  16      215.87      212.11      3.70 o
   3  -3  16       14.76       19.71      1.49 o
  -4  -2  16      179.02      163.97      3.28 o
  -3  -2  16       10.56       11.72      0.92 o
  -2  -2  16       32.66       30.55      0.79 o
  -1  -2  16       87.09       84.92      1.72 o
   0  -2  16       26.83       30.01      1.19 o
   1  -2  16       36.57       34.32      1.45 o
   2  -2  16       43.97       38.59      1.06 o
   3  -2  16        4.42        3.96      0.70 o
   4  -2  16        0.13       -0.48      0.77 o
  -4  -1  16       29.66       28.75      1.40 o
  -3  -1  16       14.97       14.09      1.01 o
  -2  -1  16      363.79      354.01      5.14 o
  -1  -1  16        6.39        4.47      0.61 o
   0  -1  16        6.55        6.59      0.47 o
   1  -1  16        0.29        0.63      0.37 o
   2  -1  16       20.64       18.73      0.74 o
   3  -1  16        0.51        0.11      0.53 o
   4  -1  16        4.33        5.66      1.35 o
  -4   0  16        0.51        0.20      0.73 o
  -3   0  16        2.61        1.08      0.62 o
  -2   0  16      217.70      207.96      4.70 o
  -1   0  16       15.05       13.49      0.48 o
   0   0  16       26.58       27.71      0.74 o
   1   0  16      194.37      191.90      2.82 o
   2   0  16       42.21       40.08      1.23 o
   3   0  16       18.69       18.29      0.77 o
   4   0  16       14.93       15.21      1.39 o
  -4   1  16       15.62       16.63      1.95 o
  -3   1  16        2.80        1.72      0.94 o
  -2   1  16       56.79       53.67      1.89 o
  -1   1  16      216.82      222.47      3.41 o
   0   1  16        9.02       10.05      0.54 o
   1   1  16       40.30       37.86      1.04 o
   2   1  16      629.00      619.37     10.13 o
   3   1  16       16.62       16.61      0.79 o
   4   1  16       21.30       20.16      2.15 o
   5   1  16       36.28       44.65      2.37 o
  -4   2  16        3.06        8.21      2.25 o
  -3   2  16       20.49       15.54      1.18 o
  -2   2  16       72.97       72.54      2.30 o
  -1   2  16       21.85       21.39      0.97 o
   0   2  16        4.06        4.29      0.46 o
   1   2  16      133.82      133.99      2.38 o
   2   2  16      167.14      163.83      2.77 o
   3   2  16       45.88       42.50      1.05 o
   4   2  16       53.97       50.21      1.73 o
   5   2  16        2.21        1.36      0.72 o
  -3   3  16        0.47       -0.43      0.84 o
  -2   3  16        6.12        7.30      1.49 o
  -1   3  16        2.48        2.19      0.44 o
   0   3  16       30.75       33.50      0.88 o
   1   3  16        3.16        3.66      0.39 o
   2   3  16        4.64        3.23      0.43 o
   3   3  16        5.48        5.85      0.63 o
   4   3  16      201.19      182.35      5.79 o
  -3   4  16        4.78        6.75      1.57 o
  -2   4  16       10.05        8.37      1.55 o
  -1   4  16       62.71       64.47      2.42 o
   0   4  16       30.19       30.97      1.02 o
   1   4  16       20.36       18.91      0.76 o
   2   4  16       60.59       50.59      1.20 o
   3   4  16        0.36       -0.34      0.56 o
   4   4  16       27.89       31.53      2.14 o
  -2   5  16        4.68        9.48      1.84 o
  -1   5  16       18.03       12.65      1.87 o
   0   5  16       95.51       96.99      3.07 o
   1   5  16       10.72       11.37      0.69 o
   2   5  16       24.19       20.05      1.02 o
   3   5  16        1.58        1.87      0.71 o
   4   5  16        5.25        5.58      1.43 o
  -1   6  16        1.23        0.60      1.54 o
   0   6  16        9.86       10.69      1.26 o
   1   6  16       23.97       27.90      1.26 o
   2   6  16        0.57        0.61      1.38 o
   3   6  16        2.50        1.98      0.69 o
  -1  -6  17       20.80       23.03      1.69 o
   0  -6  17        4.16        5.37      1.17 o
  -3  -5  17        0.96        2.75      0.93 o
  -2  -5  17        1.51        1.54      1.02 o
  -1  -5  17       91.44       89.17      2.04 o
   0  -5  17       22.90       26.68      1.17 o
   1  -5  17        8.08       10.00      0.97 o
   2  -5  17       31.25       33.47      2.10 o
  -4  -4  17       37.21       47.96      3.28 o
  -3  -4  17        2.25        2.37      0.84 o
  -2  -4  17        3.80        4.20      1.00 o
  -1  -4  17       30.73       27.76      1.30 o
   0  -4  17        7.22        8.45      0.71 o
   1  -4  17        2.11        1.29      0.51 o
   2  -4  17        1.54        1.81      0.65 o
  -4  -3  17        2.12        2.06      0.78 o
  -3  -3  17        1.70        1.43      0.72 o
  -2  -3  17        0.35        0.06      0.46 o
  -1  -3  17       31.97       28.07      0.98 o
   0  -3  17       10.36       11.98      0.72 o
   1  -3  17       54.00       60.18      1.34 o
   2  -3  17      172.81      175.54      3.23 o
   3  -3  17        0.02        0.83      0.76 o
  -4  -2  17       88.16       84.83      3.71 o
  -3  -2  17        2.16        2.16      0.84 o
  -2  -2  17        1.23        1.19      0.36 o
  -1  -2  17      208.29      191.79      3.72 o
   0  -2  17        6.15        7.35      0.55 o
   1  -2  17       46.54       43.99      1.34 o
   2  -2  17      105.95       98.21      1.86 o
   3  -2  17        0.97        0.86      0.59 o
   4  -2  17        3.66        5.36      1.46 o
  -4  -1  17        8.95        9.74      0.98 o
  -3  -1  17        2.39        1.49      0.68 o
  -2  -1  17       72.69       71.09      2.22 o
  -1  -1  17       68.12       63.90      1.52 o
   0  -1  17        7.61        6.64      0.52 o
   1  -1  17       36.04       36.01      1.16 o
   2  -1  17      113.61      103.23      1.88 o
   3  -1  17        5.39        4.54      0.63 o
   4  -1  17        1.52        2.67      0.80 o
  -4   0  17       25.75       26.22      2.06 o
  -3   0  17        3.28        1.93      1.25 o
  -2   0  17      216.73      206.15      4.74 o
  -1   0  17      120.84      120.69      1.85 o
   0   0  17        7.62        7.36      0.45 o
   1   0  17       96.74       93.74      1.66 o
   2   0  17       43.26       43.06      1.21 o
   3   0  17        0.56       -0.25      0.39 o
   4   0  17        6.51        5.46      2.03 o
  -4   1  17       11.80        9.99      1.05 o
  -3   1  17        2.70        2.27      0.74 o
  -2   1  17       52.65       48.26      2.65 o
  -1   1  17       14.62       16.82      0.61 o
   0   1  17        0.93        1.17      0.37 o
   1   1  17       62.32       62.33      2.18 o
   2   1  17      293.44      294.31      5.25 o
   3   1  17        2.38        1.71      0.49 o
   4   1  17       18.35       17.90      1.60 o
  -4   2  17        5.33        6.54      1.08 o
  -3   2  17       24.13       26.73      1.71 o
  -2   2  17       98.19       90.90      2.71 o
  -1   2  17       31.51       33.87      0.88 o
   0   2  17        3.82        4.93      0.47 o
   1   2  17       35.18       36.79      1.18 o
   2   2  17      171.01      161.48      2.77 o
   3   2  17        1.44        0.70      0.40 o
   4   2  17        5.58        6.38      0.80 o
  -3   3  17        1.21        1.24      0.88 o
  -2   3  17      186.44      186.63      4.69 o
  -1   3  17        6.24        5.73      0.52 o
   0   3  17        9.05       10.27      0.54 o
   1   3  17       52.49       52.55      1.31 o
   2   3  17       56.61       52.90      1.20 o
   3   3  17       13.36       13.74      0.94 o
   4   3  17      166.61      145.60      3.60 o
  -3   4  17        3.02        4.15      1.09 o
  -2   4  17        7.78        9.96      1.28 o
  -1   4  17        1.32        2.37      1.24 o
   0   4  17        1.69        1.53      0.51 o
   1   4  17        5.66        6.23      0.54 o
   2   4  17        1.12        0.27      0.41 o
   3   4  17        5.14        4.62      1.34 o
   4   4  17       24.73       23.85      1.36 o
  -2   5  17       39.87       42.46      3.55 o
  -1   5  17        3.17        1.68      1.59 o
   0   5  17       43.32       47.87      1.60 o
   1   5  17       13.00       14.20      0.76 o
   2   5  17        4.70        2.29      0.72 o
   3   5  17        0.79        1.27      0.72 o
   0   6  17       53.81       59.32      2.47 o
   1   6  17       42.00       43.52      1.72 o
   2   6  17        8.38       10.60      1.32 o
  -3  -5  18        4.03        5.07      1.87 o
  -2  -5  18        2.67        1.36      0.90 o
  -1  -5  18      264.31      289.67      5.60 o
   0  -5  18        6.18        5.30      0.85 o
   1  -5  18        0.29       -0.35      0.85 o
  -3  -4  18        2.84        3.66      0.88 o
  -2  -4  18        7.21        7.72      1.01 o
  -1  -4  18       86.67       77.45      2.12 o
   0  -4  18       36.20       40.33      1.34 o
   1  -4  18        8.05        8.90      1.13 o
   2  -4  18        6.21        7.58      0.95 o
  -4  -3  18       39.14       42.76      1.51 o
  -3  -3  18        2.04        3.94      0.84 o
  -2  -3  18        6.80        6.08      0.68 o
  -1  -3  18      131.93      112.88      2.24 o
   0  -3  18        3.76        4.42      0.65 o
   1  -3  18        5.19        5.04      0.65 o
   2  -3  18       27.11       27.42      1.12 o
   3  -3  18        7.10        8.64      1.20 o
  -4  -2  18       26.88       25.73      1.47 o
  -3  -2  18        8.74        7.74      0.93 o
  -2  -2  18        6.09        6.35      0.84 o
  -1  -2  18       59.29       56.12      1.61 o
   0  -2  18       16.42       15.95      1.00 o
   1  -2  18       93.66       91.76      1.94 o
   2  -2  18      188.88      184.57      2.96 o
   3  -2  18        4.71        4.69      0.80 o
   4  -2  18        0.02        0.04      0.72 o
  -4  -1  18       17.91       20.79      1.35 o
  -3  -1  18        2.94        3.64      0.76 o
  -2  -1  18        3.09        2.06      0.68 o
  -1  -1  18      250.48      239.27      3.76 o
   0  -1  18       19.90       20.18      0.79 o
   1  -1  18       10.88       11.32      1.18 o
   2  -1  18       28.93       23.75      0.87 o
   3  -1  18        0.38        0.40      0.50 o
   4  -1  18        0.36        0.65      0.68 o
  -4   0  18       17.34       22.40      1.38 o
  -3   0  18        0.21        0.90      1.83 o
  -2   0  18      102.38       98.40      2.77 o
  -1   0  18        4.07        4.47      0.36 o
   0   0  18        9.00        9.65      0.78 o
   1   0  18       70.22       67.47      1.37 o
   2   0  18      141.81      136.58      2.55 o
   3   0  18        5.76        5.37      0.56 o
   4   0  18       13.57       13.30      1.43 o
  -4   1  18        0.17       -0.39      1.14 o
  -3   1  18        1.29        1.21      0.74 o
  -2   1  18       32.93       32.41      1.50 o
  -1   1  18        5.54        5.39      0.55 o
   0   1  18       10.90       11.92      0.64 o
   1   1  18       53.64       52.63      1.31 o
   2   1  18       20.40       19.91      0.97 o
   3   1  18        1.19        1.28      0.49 o
   4   1  18       17.96       18.70      1.54 o
  -3   2  18       33.13       39.52      1.81 o
  -2   2  18      147.90      136.98      3.65 o
  -1   2  18        8.77        9.51      0.92 o
   0   2  18        7.81        8.67      0.57 o
   1   2  18        5.00        6.30      0.56 o
   2   2  18       52.93       50.20      1.50 o
   3   2  18       15.89       15.79      0.74 o
   4   2  18       10.24        9.78      0.94 o
  -3   3  18       34.99       32.91      2.02 o
  -2   3  18      290.49      280.07      6.47 o
  -1   3  18        1.43        0.79      0.42 o
   0   3  18        0.25        0.12      0.34 o
   1   3  18      189.98      190.08      2.92 o
   2   3  18       14.58       15.48      0.75 o
   3   3  18        7.30        8.27      1.06 o
   4   3  18       39.90       34.50      1.55 o
  -2   4  18       21.09       23.99      2.13 o
  -1   4  18        4.53        4.94      0.94 o
   0   4  18        4.38        3.49      0.56 o
   1   4  18        6.49        7.12      0.58 o
   2   4  18       11.37        9.32      0.61 o
   3   4  18       13.39       13.81      1.04 o
   4   4  18       30.98       27.47      2.00 o
  -1   5  18        8.71        9.84      1.22 o
   0   5  18        6.79        7.50      0.86 o
   1   5  18      131.67      134.01      2.68 o
   2   5  18        3.74        4.40      1.05 o
   3   5  18        2.30        1.07      1.07 o
   0   6  18       22.46       26.81      3.03 o
   1   6  18       13.33       15.76      1.58 o
   2   6  18        1.30        1.44      0.76 o
  -2  -5  19        6.29        6.63      1.97 o
  -1  -5  19       53.14       52.83      1.91 o
   0  -5  19        7.88        9.41      0.86 o
   1  -5  19        0.42        0.65      0.71 o
  -3  -4  19        6.40        6.92      1.94 o
  -2  -4  19        8.53        9.71      1.06 o
  -1  -4  19       44.38       43.91      1.36 o
   0  -4  19        1.35        1.39      0.58 o
   1  -4  19        5.09        5.97      0.71 o
   2  -4  19       15.05       20.14      1.66 o
  -4  -3  19        7.22       10.40      0.93 o
  -3  -3  19        0.35        0.01      0.56 o
  -2  -3  19       21.82       18.78      1.03 o
  -1  -3  19       24.66       20.80      0.91 o
   0  -3  19        0.90        1.22      0.60 o
   1  -3  19        5.92        7.08      0.56 o
   2  -3  19       11.57       13.22      0.93 o
   3  -3  19       42.59       43.87      3.10 o
  -4  -2  19        8.19        8.15      2.26 o
  -3  -2  19       13.00       12.25      2.56 o
  -2  -2  19        2.06        1.38      0.72 o
  -1  -2  19       50.63       44.28      1.46 o
   0  -2  19       22.31       20.03      1.34 o
   1  -2  19        1.64        1.21      0.45 o
   2  -2  19      182.19      186.41      3.00 o
   3  -2  19       10.29       10.20      1.44 o
  -4  -1  19        1.37        2.76      0.83 o
  -3  -1  19       14.61       15.69      1.18 o
  -2  -1  19       27.70       27.60      1.01 o
  -1  -1  19       63.36       63.69      1.44 o
   0  -1  19        0.52        0.38      0.38 o
   1  -1  19        1.72        2.45      0.49 o
   2  -1  19       71.10       64.78      1.45 o
   3  -1  19        0.70        0.12      0.45 o
   4  -1  19        0.69        0.79      0.73 o
  -4   0  19        7.12        9.14      1.09 o
  -3   0  19       37.86       39.98      1.74 o
  -2   0  19       89.60       83.97      2.55 o
  -1   0  19      182.99      185.66      2.69 o
   0   0  19        1.95        1.36      0.36 o
   1   0  19      283.01      279.83      3.98 o
   2   0  19      101.54       96.96      2.04 o
   3   0  19        4.65        5.60      0.65 o
   4   0  19        5.85        8.65      2.41 o
  -4   1  19        1.95        0.28      0.84 o
  -3   1  19        7.73        8.38      1.03 o
  -2   1  19       53.36       53.94      2.83 o
  -1   1  19       16.01       15.75      0.88 o
   0   1  19        1.65        1.85      0.43 o
   1   1  19       44.45       46.42      1.25 o
   2   1  19       15.73       14.98      0.89 o
   3   1  19        1.24        0.73      0.50 o
   4   1  19        3.07        4.04      1.06 o
  -3   2  19        4.14        3.34      0.91 o
  -2   2  19        8.06        7.33      0.95 o
  -1   2  19        7.69        7.75      0.71 o
   0   2  19        0.94        0.99      0.40 o
   1   2  19       19.22       18.59      0.83 o
   2   2  19       16.23       16.50      1.12 o
   3   2  19        6.63        7.19      1.20 o
   4   2  19        0.83        0.64      1.16 o
  -3   3  19       44.27       40.75      2.08 o
  -2   3  19       44.13       42.60      1.99 o
  -1   3  19        2.14        2.79      0.88 o
   0   3  19        0.70       -0.26      0.59 o
   1   3  19       75.67       71.18      1.68 o
   2   3  19        0.13       -0.03      0.50 o
   3   3  19       10.79       10.94      0.92 o
   4   3  19        3.95        5.31      0.87 o
  -2   4  19       56.91       60.25      2.49 o
  -1   4  19        9.28       11.64      1.17 o
   0   4  19        0.77        0.79      0.63 o
   1   4  19       89.78       79.19      1.84 o
   2   4  19       14.68       15.01      0.99 o
   3   4  19        2.31        1.16      0.95 o
   4   4  19       76.41       80.47      3.47 o
  -1   5  19        6.98        8.64      1.21 o
   0   5  19        0.95        1.43      0.86 o
   1   5  19       94.94       97.60      2.39 o
   2   5  19        1.78        1.08      0.73 o
   3   5  19        0.54        1.68      0.75 o
   1   6  19       16.52       17.51      1.68 o
  -2  -5  20        0.97        1.03      0.92 o
  -1  -5  20        5.87        8.97      0.89 o
   0  -5  20       12.19       17.98      1.68 o
  -3  -4  20        9.51        7.34      0.90 o
  -2  -4  20        5.86        8.19      1.36 o
  -1  -4  20       34.50       36.10      1.28 o
   0  -4  20        3.79        6.12      0.83 o
   1  -4  20        2.37        3.03      0.62 o
   2  -4  20       16.99       23.88      1.37 o
  -3  -3  20        0.78        0.07      0.62 o
  -2  -3  20       87.66       84.35      2.22 o
  -1  -3  20        0.23        0.42      0.58 o
   0  -3  20       21.75       19.34      0.91 o
   1  -3  20       16.25       14.62      0.85 o
   2  -3  20       65.79       67.44      1.82 o
   3  -3  20       27.46       28.41      1.90 o
  -4  -2  20        4.30        3.01      1.37 o
  -3  -2  20        1.16        0.91      0.76 o
  -2  -2  20       34.47       29.77      1.56 o
  -1  -2  20       19.38       18.68      1.01 o
   0  -2  20       15.12       14.78      0.77 o
   1  -2  20        8.74       10.37      0.86 o
   2  -2  20        9.75       11.18      0.72 o
   3  -2  20       63.17       68.22      2.23 o
  -4  -1  20       21.50       25.15      1.53 o
  -3  -1  20        4.71        4.47      0.91 o
  -2  -1  20        0.61        0.69      0.43 o
  -1  -1  20       81.59       80.24      1.70 o
   0  -1  20        6.13        6.87      0.58 o
   1  -1  20        4.69        4.87      0.58 o
   2  -1  20        0.82        0.97      0.45 o
   3  -1  20        0.34        0.98      0.49 o
   4  -1  20        4.58        6.95      1.12 o
  -4   0  20        1.45        1.99      0.88 o
  -3   0  20       72.03       77.19      2.57 o
  -2   0  20       72.15       70.06      2.33 o
  -1   0  20      434.82      431.62      8.11 o
   0   0  20       99.22       98.97      1.76 o
   1   0  20      228.18      229.91      3.67 o
   2   0  20       22.95       22.83      0.96 o
   3   0  20       10.56       11.74      1.17 o
   4   0  20        9.98       13.20      2.99 o
  -3   1  20       13.21       14.08      1.24 o
  -2   1  20       33.29       35.73      2.56 o
  -1   1  20       16.15       17.06      0.93 o
   0   1  20        4.34        4.74      0.52 o
   1   1  20      388.97      386.51      5.89 o
   2   1  20       55.84       54.22      1.65 o
   3   1  20        5.66        5.16      0.63 o
   4   1  20       25.43       32.14      2.05 o
  -3   2  20       32.98       30.75      2.21 o
  -2   2  20        8.15        7.83      1.52 o
  -1   2  20       39.17       39.87      1.56 o
   0   2  20        5.81        6.33      0.56 o
   1   2  20       19.62       20.66      0.89 o
   2   2  20       13.26       12.10      0.86 o
   3   2  20        3.48        4.30      0.79 o
   4   2  20        3.38        1.96      0.96 o
  -3   3  20       16.88       21.69      1.65 o
  -2   3  20       27.59       25.80      1.59 o
  -1   3  20        3.20        2.98      0.87 o
   0   3  20        3.74        3.86      0.67 o
   1   3  20       31.21       30.89      1.30 o
   2   3  20       33.65       32.28      1.28 o
   3   3  20       16.06       18.68      1.09 o
   4   3  20       39.61       38.85      2.71 o
  -2   4  20       17.76       14.47      1.40 o
  -1   4  20        3.09        1.95      0.90 o
   0   4  20        2.58        2.25      0.83 o
   1   4  20       18.81       16.97      0.94 o
   2   4  20        3.87        3.84      0.63 o
   3   4  20       11.31       10.20      1.01 o
  -1   5  20        1.13        1.13      1.74 o
   0   5  20        0.62        2.72      0.93 o
   1   5  20       20.77       23.24      1.20 o
   2   5  20       20.05       23.50      1.32 o
  -1  -5  21       17.66       18.56      1.09 o
   0  -5  21       15.06       22.62      1.74 o
  -3  -4  21        1.92        3.96      0.89 o
  -2  -4  21        4.47        3.12      1.11 o
  -1  -4  21        9.44       10.52      0.84 o
   0  -4  21        5.76        6.29      0.87 o
   1  -4  21        2.44        1.38      0.60 o
  -3  -3  21       11.00       15.91      1.32 o
  -2  -3  21       53.22       46.33      1.95 o
  -1  -3  21        1.54        1.97      0.65 o
   0  -3  21       18.75       19.05      0.94 o
   1  -3  21       15.93       13.08      0.85 o
   2  -3  21        2.17        2.50      0.86 o
  -3  -2  21        2.85        5.03      0.94 o
  -2  -2  21       15.59       10.49      1.16 o
  -1  -2  21        9.63        8.96      0.64 o
   0  -2  21        4.74        5.24      0.75 o
   1  -2  21       60.80       57.92      1.54 o
   2  -2  21       18.59       19.83      1.06 o
   3  -2  21      147.99      153.34      3.72 o
  -3  -1  21        3.16        3.11      0.90 o
  -2  -1  21        8.50        7.74      1.00 o
  -1  -1  21       19.95       17.92      0.79 o
   0  -1  21        0.65        0.59      0.39 o
   1  -1  21       13.01       11.25      0.75 o
   2  -1  21        7.10        7.65      1.20 o
   3  -1  21        1.69        1.43      0.62 o
  -3   0  21        3.58        5.28      1.27 o
  -2   0  21        0.87        1.17      1.27 o
  -1   0  21      200.63      211.44      4.22 o
   0   0  21       73.97       78.36      1.58 o
   1   0  21      115.58      118.27      2.34 o
   2   0  21        2.41        2.76      0.56 o
   3   0  21       17.03       16.41      1.15 o
   4   0  21       12.67       17.94      1.64 o
  -3   1  21        3.64        1.74      0.87 o
  -2   1  21       10.71       14.40      1.20 o
  -1   1  21       47.59       49.48      1.54 o
   0   1  21       14.21       13.79      0.74 o
   1   1  21      224.37      219.82      4.27 o
   2   1  21       26.90       24.40      2.13 o
   3   1  21        4.32        3.58      0.63 o
   4   1  21       28.23       37.13      2.41 o
  -3   2  21      125.98      124.58      3.68 o
  -2   2  21        1.79        1.24      1.15 o
  -1   2  21       22.47       22.03      1.38 o
   0   2  21        9.27        9.76      0.80 o
   1   2  21       15.84       14.48      0.92 o
   2   2  21        4.90        4.85      0.72 o
   3   2  21        1.51        0.90      0.86 o
   4   2  21        8.32        9.12      4.40 o
  -2   3  21        4.39        3.94      1.04 o
  -1   3  21       14.75       14.72      1.29 o
   0   3  21        3.55        3.29      0.80 o
   1   3  21        1.43        1.02      0.59 o
   2   3  21       59.33       62.68      1.83 o
   3   3  21        3.82        2.78      1.71 o
  -2   4  21        9.66        8.17      1.28 o
  -1   4  21        5.41        5.41      1.05 o
   0   4  21        0.93        0.47      0.64 o
   1   4  21        1.12        1.81      0.77 o
   2   4  21        1.61        1.41      0.86 o
   3   4  21       32.37       37.21      1.60 o
   0   5  21       14.12       17.57      1.45 o
   1   5  21        9.58        8.38      0.96 o
   2   5  21       22.57       23.46      1.34 o
  -2  -4  22        5.85        6.95      0.92 o
  -1  -4  22        5.46        5.67      0.90 o
   0  -4  22        8.31        9.63      0.83 o
   1  -4  22        0.03        0.36      0.58 o
  -3  -3  22       40.73       56.40      2.33 o
  -2  -3  22        2.97        4.62      0.95 o
  -1  -3  22        3.31        3.28      0.75 o
   0  -3  22       26.73       26.59      1.10 o
   1  -3  22       11.43       10.61      0.84 o
   2  -3  22        2.63        2.74      0.69 o
  -3  -2  22        1.69        0.71      0.84 o
  -2  -2  22       28.22       26.40      1.56 o
  -1  -2  22        5.40        5.29      0.59 o
   0  -2  22      108.76      106.17      2.24 o
   1  -2  22       39.62       37.26      1.47 o
   2  -2  22       16.56       16.84      0.85 o
   3  -2  22       84.57       75.08      2.43 o
  -3  -1  22       23.36       21.17      1.44 o
  -2  -1  22        7.37        4.77      0.88 o
  -1  -1  22        0.39        0.48      0.44 o
   0  -1  22       42.16       41.07      1.12 o
   1  -1  22        2.75        2.58      0.56 o
   2  -1  22       10.57       12.30      0.75 o
   3  -1  22       14.26       14.11      0.97 o
  -3   0  22        1.10       -0.06      0.82 o
  -2   0  22        2.46        1.48      0.82 o
  -1   0  22        4.47        4.82      0.53 o
   0   0  22      103.25      108.27      2.19 o
   1   0  22        2.41        2.34      0.54 o
   2   0  22        8.01        6.75      0.70 o
   3   0  22       25.53       25.92      1.32 o
  -3   1  22       26.33       30.27      1.75 o
  -2   1  22        3.16        2.31      0.85 o
  -1   1  22       99.98       93.05      2.88 o
   0   1  22       87.74       91.17      3.10 o
   1   1  22       55.11       54.27      1.71 o
   2   1  22       14.94       15.47      0.99 o
   3   1  22       17.11       16.27      0.93 o
  -3   2  22       88.96       86.95      3.34 o
  -2   2  22        1.90        1.84      0.85 o
  -1   2  22       18.08       16.53      2.23 o
   0   2  22       58.86       58.46      1.80 o
   1   2  22        6.54        5.14      0.73 o
   2   2  22        8.20        7.95      0.90 o
   3   2  22        1.65        2.17      0.96 o
  -2   3  22        0.29        0.24      0.93 o
  -1   3  22       47.71       47.24      2.07 o
   0   3  22       41.42       41.92      2.72 o
   1   3  22        3.16        1.06      0.64 o
   2   3  22        9.07        8.22      1.24 o
   3   3  22        2.66        2.46      1.42 o
  -1   4  22        1.43        1.62      0.98 o
   0   4  22        0.04       -0.04      0.80 o
   1   4  22        5.49        5.65      0.83 o
   2   4  22       31.99       30.89      1.89 o
   3   4  22       18.16       15.32      1.17 o
   0   5  22        4.50        4.76      1.11 o
   1   5  22        0.63        0.19      1.05 o
  -2  -4  23        1.16        1.51      0.97 o
  -1  -4  23        0.80        0.45      0.88 o
   0  -4  23        2.75        2.67      0.67 o
   1  -4  23        6.06        7.43      0.84 o
  -2  -3  23        8.66        9.34      1.30 o
  -1  -3  23        0.13        0.30      0.52 o
   0  -3  23        1.18        1.94      0.76 o
   1  -3  23        2.40        2.29      0.65 o
   2  -3  23        1.13        1.29      0.63 o
  -3  -2  23       11.72       14.91      2.99 o
  -2  -2  23        3.52        4.50      1.03 o
  -1  -2  23        9.48        8.90      0.69 o
   0  -2  23       34.81       33.01      1.20 o
   1  -2  23       23.24       24.79      1.10 o
   2  -2  23        6.70        6.28      0.68 o
  -3  -1  23       26.76       23.88      1.56 o
  -2  -1  23        2.92        2.79      0.88 o
  -1  -1  23        6.21        6.46      0.61 o
   0  -1  23      116.27      116.13      2.36 o
   1  -1  23       31.95       32.61      1.20 o
   2  -1  23        8.46        8.60      0.69 o
   3  -1  23       88.92       93.70      2.32 o
  -3   0  23       25.78       26.03      1.62 o
  -2   0  23        0.88        1.50      1.12 o
  -1   0  23       12.58       12.92      1.16 o
   0   0  23      393.18      409.09      6.73 o
   1   0  23       13.73       14.50      0.84 o
   2   0  23        9.84       11.83      0.83 o
   3   0  23       17.23       19.91      1.15 o
  -3   1  23       22.87       26.74      1.70 o
  -2   1  23        0.54        1.19      0.85 o
  -1   1  23       37.82       35.01      2.02 o
   0   1  23        0.57        0.85      1.06 o
   1   1  23       11.24       10.52      0.88 o
   2   1  23       14.18       14.68      1.17 o
   3   1  23       42.27       38.01      1.37 o
  -2   2  23        4.82        5.86      1.06 o
  -1   2  23       22.90       24.59      1.56 o
   0   2  23       35.01       34.01      1.39 o
   1   2  23        6.99        6.21      1.11 o
   2   2  23        5.83        6.48      0.82 o
   3   2  23        3.86        4.48      2.53 o
  -2   3  23        2.42        6.07      1.17 o
  -1   3  23       34.39       35.63      1.96 o
   0   3  23       50.27       49.37      1.73 o
   1   3  23        2.64        3.97      0.74 o
   2   3  23       15.30       17.72      1.14 o
   3   3  23        2.65        5.68      1.15 o
  -1   4  23        4.74        3.39      1.04 o
   0   4  23        1.50        0.80      0.92 o
   1   4  23        1.04        0.99      0.67 o
   2   4  23       15.75       17.36      1.56 o
  -1  -4  24        1.82        1.35      0.98 o
   0  -4  24        4.53        5.93      0.80 o
  -2  -3  24       16.88       20.20      3.12 o
  -1  -3  24        0.91       -0.55      0.55 o
   0  -3  24        6.74        7.55      0.75 o
   1  -3  24        5.57        5.24      0.76 o
  -3  -2  24       10.30       10.91      1.78 o
  -2  -2  24        5.66        6.69      1.48 o
  -1  -2  24        3.41        4.53      0.71 o
   0  -2  24        6.30        5.51      0.67 o
   1  -2  24        9.16        8.40      0.78 o
   2  -2  24        4.88        6.64      0.73 o
  -3  -1  24        6.29        4.91      1.65 o
  -2  -1  24        4.87        4.52      1.00 o
  -1  -1  24       22.43       22.41      1.10 o
   0  -1  24       30.84       32.42      1.20 o
   1  -1  24       10.31       11.70      0.84 o
   2  -1  24        2.54        1.66      0.56 o
   3  -1  24       31.02       32.75      1.41 o
  -3   0  24       62.20       63.18      2.82 o
  -2   0  24        1.20        1.27      0.92 o
  -1   0  24       16.86       19.43      2.23 o
   0   0  24      342.20      345.92      5.48 o
   1   0  24        0.30        0.77      0.53 o
   2   0  24        3.81        4.52      0.68 o
   3   0  24       30.20       40.29      1.69 o
  -2   1  24        6.28        4.85      1.27 o
  -1   1  24       21.39       20.19      1.40 o
   0   1  24      341.43      345.52      6.34 o
   1   1  24        9.29        9.72      0.93 o
   2   1  24        2.29        1.81      0.71 o
   3   1  24       34.13       33.81      1.31 o
  -2   2  24        5.13        5.17      1.07 o
  -1   2  24        0.10        1.12      1.11 o
   0   2  24        0.97        1.32      0.82 o
   1   2  24        6.80        5.46      1.00 o
   2   2  24       11.23       12.75      0.99 o
   3   2  24        2.38        1.09      1.01 o
  -1   3  24        3.74        4.31      1.92 o
   0   3  24       55.62       54.98      1.87 o
   1   3  24        2.18        1.04      1.04 o
   2   3  24       17.37       23.44      1.26 o
   3   3  24       49.53       54.90      2.56 o
   0   4  24        8.88        5.80      2.08 o
   1   4  24        2.31        3.22      0.81 o
   2   4  24        5.99        4.94      1.14 o
  -2  -3  25        6.09        6.77      1.61 o
  -1  -3  25        4.20        4.14      0.78 o
   0  -3  25       41.82       44.76      2.08 o
   1  -3  25        3.06        3.87      0.92 o
  -2  -2  25        2.07        2.81      1.02 o
  -1  -2  25        0.98        1.82      0.81 o
   0  -2  25       10.63       11.46      0.85 o
   1  -2  25       27.02       29.71      1.25 o
   2  -2  25        1.30        1.28      0.60 o
  -2  -1  25        1.40        1.03      1.11 o
  -1  -1  25        5.04        5.93      1.00 o
   0  -1  25       52.38       53.63      1.55 o
   1  -1  25        0.95        1.39      0.59 o
   2  -1  25        0.38       -0.25      0.64 o
  -2   0  25        0.34        0.09      0.96 o
  -1   0  25       24.71       29.05      1.65 o
   0   0  25       79.57       91.26      2.07 o
   1   0  25       12.41       11.55      1.91 o
   2   0  25        1.49        0.99      0.74 o
   3   0  25       30.07       39.20      2.26 o
  -2   1  25       15.03       15.47      1.44 o
  -1   1  25        1.12        2.43      0.89 o
   0   1  25      160.75      167.69      3.65 o
   1   1  25        5.65        5.98      0.86 o
   2   1  25        4.49        4.49      0.82 o
   3   1  25       30.76       31.95      1.87 o
  -2   2  25        1.52       -0.32      0.95 o
  -1   2  25       11.61       10.50      1.23 o
   0   2  25       33.54       32.85      1.48 o
   1   2  25        2.70        1.47      0.69 o
   2   2  25        0.41        0.46      0.80 o
  -1   3  25        0.35        0.75      1.01 o
   0   3  25       15.19       16.70      2.13 o
   1   3  25        6.94        9.18      0.97 o
   2   3  25       18.84       21.33      3.56 o
   1   4  25        0.21        0.46      0.75 o
  -1  -3  26       17.95       20.42      1.23 o
   0  -3  26       22.93       24.00      1.18 o
  -2  -2  26       35.75       41.14      2.15 o
  -1  -2  26       10.65       11.33      1.40 o
   0  -2  26       20.97       20.14      1.06 o
   1  -2  26       17.14       15.61      1.01 o
  -2  -1  26        0.55       -0.62      0.90 o
  -1  -1  26        7.70        7.21      1.09 o
   0  -1  26        1.85        1.94      0.60 o
   1  -1  26        4.65        6.17      0.75 o
   2  -1  26        0.84        1.01      0.58 o
  -2   0  26        2.78        2.36      2.14 o
  -1   0  26       16.24       14.65      1.34 o
   0   0  26       34.32       39.24      1.36 o
   1   0  26        9.57        9.63      0.96 o
   2   0  26        1.96        2.48      0.84 o
  -2   1  26       25.75       26.61      1.78 o
  -1   1  26        3.67        3.69      1.62 o
   0   1  26       42.08       45.60      1.74 o
   1   1  26       25.59       30.11      1.45 o
   2   1  26        0.69        1.70      0.79 o
  -1   2  26       36.23       38.31      2.07 o
   0   2  26       22.80       24.88      1.67 o
   1   2  26       27.45       30.86      1.44 o
   2   2  26        6.75        7.94      0.96 o
   0   3  26       22.82       26.95      1.78 o
   1   3  26        3.43        2.45      1.06 o
  -1  -2  27       10.52       11.48      1.37 o
   0  -2  27        8.47        8.49      0.85 o
  -1  -1  27      132.03      137.30      5.37 o
   0  -1  27        7.37        7.41      0.78 o
   1  -1  27       48.41       54.14      1.78 o
  -1   0  27       31.91       33.94      1.93 o
   0   0  27        5.45        6.77      1.12 o
   1   0  27       22.57       23.67      1.36 o
   2   0  27        1.36        1.93      0.84 o
  -1   1  27       11.46       10.59      1.31 o
   0   1  27       11.07       12.69      1.08 o
   1   1  27      137.44      141.19      3.36 o
   2   1  27        1.79        1.26      0.81 o
  -1   2  27       43.71       41.75      2.17 o
   0   2  27       19.49       17.05      1.46 o
   1   2  27       34.53       37.57      1.66 o
  -1  -1  28      132.78      141.03      4.20 o
   0  -1  28        1.62        1.43      0.67 o
  -1   0  28       64.72       66.88      2.72 o
   0   0  28        1.79        1.67      0.98 o
   1   0  28       12.95       13.03      1.16 o
   0   1  28        8.90        7.06      1.20 o
   1   1  28       93.71      105.56      2.88 o
 
